# Supplementary material for: Morbidity and Risk of Subsequent Diagnosis of HIV: A Population Based Case Control Study Identifying Indicator Diseases for HIV Infection
Source: PLoS One. 2012 Mar 5;7(3):e32538. doi: 10.1371/journal.pone.0032538 (PMC3293814; doi:10.1371/journal.pone.0032538)
Supplement: Table S1 — International Classification of Diseases, version 8 and version 10 codes used for the analyses. (XLS) [file pone.0032538.s001.xls]

## Sheet: Subcats
name:	<u									nnamed>
log:	C:									\data\DHK 2	009\uddata\	do2\log_su	yser.smcl			bcat_anal
log type:	sm									cl
opened on:	19									May 2010,	1899-12-31 10:47:20
. use subcat1	,									clear
(The Danish H	IV									Cohort)
. do or7
. version 9.2
.
. ***med diag	f									ra cancerre	gisteret
.
. kee	p									if firsthiv	>=mdy(1,1,1	995)
(40920 observ	at									ions delete	d)
.
. rec	od									e kode 2=0
(Subcategory: 54283	ch									anges made)
.
. for	va									l i=1/7 {
2										repla	ce event`i'	=0 if even				t`i'==.
3	}
(57121 real c	ha									nges made)
(57077 real c	ha									nges made)
(57125 real c	ha									nges made)
(57129 real c	ha									nges made)
(57138 real c	ha									nges made)
(57124 real c	ha									nges made)
(57069 real c	ha									nges made)
.
. for	va									l i=1/7 {
2										tab e	vent`i' kod	e, m
3	}
|										kode
event1 |										0	1 |	Total
+											+
0 |										54283	2,838 |	57121
1 |										0	19 |	19
+											+
Total |										54283	2,857 |	57140
|										kode
event2 |										0	1 |	Total
+											+
0 |										54243	2,834 |	57077
1 |										40	23 |	63
+											+
Total |										54283	2,857 |	57140
|										kode
event3 |										0	1 |	Total
+											+
0 |										54283	2,842 |	57125
1 |										0	15 |	15
+											+
Total |										54283	2,857 |	57140
|										kode
event4 |										0	1 |	Total
+											+
0 |										54280	2,849 |	57129
1 |										3	8 |	11
+											+
Total |										54283	2,857 |	57140
|										kode
event5 |										0	1 |	Total
+											+
0 |										54283	2,855 |	57138
1 |										0	2 |	2
+											+
Total |										54283	2,857 |	57140
|										kode
event6 |										0	1 |	Total
+											+
0 |										54270	2,854 |	57124
1 |										13	3 |	16
+											+
Total |										54283	2,857 |	57140
|										kode
event7 |										0	1 |	Total
+											+
0 |										54283	2,786 |	57069
1 |										0	71 |	71
+											+
Total |										54283	2,857 |	57140
.
. for	va									l i=1/7 {
2										clogi	t kode even	t`i', grou	r			p(ptnr) o
3	}
Iteration 0:										log likelih	ood = 8558	0.8071
Iteration 1:										log likelih	ood = 8501	0.8882
Iteration 2:										log likelih	ood = 8501	0.8882
Conditional (	fi									xedeffects	) logistic	regression	of obs =		57140	Number
													2(1) =		113.84	LR chi
													chi2 =		0	Prob >
Log likelihoo	d									8501.89	2		R2 =		0.0067	Pseudo
Subcategory	|									Odds Ratio	Std. Err.	z	[95% Conf.		Interval]	P>|z|
	+
event1	|									5.25e+16	6.34e+23	0	0		.	1
Iteration 0:										log likelih	ood = 8528	0.9641
Iteration 1:										log likelih	ood = 8528	0.9617
Iteration 2:										log likelih	ood = 8528	0.9617
Conditional (	fi									xedeffects	) logistic	regression	of obs =		57140	Number
													2(1) =		59.69	LR chi
													chi2 =		0	Prob >
Log likelihoo	d									8528.96	7		R2 =		0.0035	Pseudo
Subcategory	|									Odds Ratio	Std. Err.	z	[95% Conf.		Interval]	P>|z|
	+
event2	|									11.2081	2.96778	9.13	6.67026		18.833	0
Iteration 0:										log likelih	ood = 8558	0.8071
Iteration 1:										log likelih	ood = 8513	0.8711
Iteration 2:										log likelih	ood = 8513	0.8711
Conditional (	fi									xedeffects	) logistic	regression	of obs =		57140	Number
													2(1) =		89.87	LR chi
													chi2 =		0	Prob >
Log likelihoo	d									8513.87	1		R2 =		0.0053	Pseudo
Subcategory	|									Odds Ratio	Std. Err.	z	[95% Conf.		Interval]	P>|z|
	+
event3	|									5.25e+16	7.13e+23	0	0		.	1
Iteration 0:										log likelih	ood = 8541	0.1329
Iteration 1:										log likelih	ood = 8541	0.1328
Conditional (	fi									xedeffects	) logistic	regression	of obs =		57140	Number
													2(1) =		35.35	LR chi
													chi2 =		0	Prob >
Log likelihoo	d									8541.13	8		R2 =		0.0021	Pseudo
Subcategory	|									Odds Ratio	Std. Err.	z	[95% Conf.		Interval]	P>|z|
	+
event4	|									50.6666	34.3014	5.8	13.4417		190.98	0
Iteration 0:										log likelih	ood = 8558	0.8071
Iteration 1:										log likelih	ood = 8552	0.8156
Iteration 2:										log likelih	ood = 8552	0.8156
Conditional (	fi									xedeffects	) logistic	regression	of obs =		57140	Number
													2(1) =		11.98	LR chi
													chi2 =		0.0005	Prob >
Log likelihoo	d									8552.82	6		R2 =		0.0007	Pseudo
Subcategory	|									Odds Ratio	Std. Err.	z	[95% Conf.		Interval]	P>|z|
	+
event5	|									5.25e+16	1.95e+24	0	0		.	1
Iteration 0:										log likelih	ood = 8556	0.8743
Iteration 1:										log likelih	ood = 8556	0.8743
Conditional (	fi									xedeffects	) logistic	regression	of obs =		57140	Number
													2(1) =		3.87	LR chi
													chi2 =		0.0493	Prob >
Log likelihoo	d									8556.87	3		R2 =		0.0002	Pseudo
Subcategory	|									Odds Ratio	Std. Err.	z	[95% Conf.		Interval]	P>|z|
	+
event6	|									4.38462	2.8084	2.31	1.24947		15.3864	0.021
Iteration 0:										log likelih	ood = 8558	0.8071
Iteration 1:										log likelih	ood = 8346	0.1101
Iteration 2:										log likelih	ood = 8346	0.1101
Conditional (	fi									xedeffects	) logistic	regression	of obs =		57140	Number
													2(1) =		425.39	LR chi
													chi2 =		0	Prob >
Log likelihoo	d									8346.11	1		R2 =		0.0249	Pseudo
Subcategory	|									Odds Ratio	Std. Err.	z	[95% Conf.		Interval]	P>|z|
	+
event7	|									5.25e+16	3.28e+23	0	0		.	1
.
. clo	gi									t kode ///
> eve	nt									1 event2 ev	ent3 event4	event5 ev	t7 ///			ent6 even
> , g	ro									up(ptnr) or
Iteration 0:										log likelih	ood = 8558	0.8071
Iteration 1:										log likelih	ood = 8312	0.1607
Iteration 2:										log likelih	ood = 8260	0.7189
Iteration 3:										log likelih	ood = 821	4.423 (ba				cked up)
Iteration 4:										log likelih	ood = 8198	0.3937
Iteration 5:										log likelih	ood = 819	7.948
Iteration 6:										log likelih	ood = 8197	0.9389
Iteration 7:										log likelih	ood = 819	7.937
Iteration 8:										log likelih	ood = 8197	0.9367
Iteration 9:										log likelih	ood = 8197	0.9366
Iteration 10:										log likelih	ood = 8197	0.9366
Conditional (	fi									xedeffects	) logistic	regression	of obs =		57140	Number
													2(7) =		721.74	LR chi
													chi2 =		0	Prob >
Log likelihoo	d									8197.94	6		R2 =		0.0422	Pseudo
.
.
.
end of dofil	e
. do tab7
. cd "C:\data	\D									HK 2009\udd	ata\data"
C:\data\DHK 2	0									9\uddata\da	ta
.
.
. *duplicat	es									drop ptnr	kode, force
. f	or									val i=1/7 {
2										preserve
3										dr	op if diagf	e`i'==""
4										ke	ep diagfe`i	' kode
5										re	name diagfe	`i' v1
6										jo	inby v1 usi	ng icd8_4d	unm(m)			igits_v1,
7										dr	op doed _me	rge
8										jo	inby v1 usi	ng icd10_4	, unm(m) upd		ate	digits_v1
9										dr	op letter d	oed _merge
10										so	rt tekst
11										ta	ble tekst k	ode, stubw	missing			idth(40)
12										*t	able v1 kod	e, stubwi	issing			dth(40) m
. r	es									tore
13										}
(57116 observ	at									ions delete	d)
												| kode
											te	kst | 1
												+
										HI	V sygdom, a	kut | 24
(57074 observ	at									ions delete	d)
												| k				ode
											te	kst | 0				1
												+
Lungetuberkul	os									e u angivel	se af bakt	ell | .				1
Lungetuberkul	os									e, bakt ver	ificeret u	ang | 11				5
Lungetub	er									kulose, bak	t/hist nega	tiv | 5				4
Lungetuberkul	os									e, histolog	isk verific	ere | 1				1
Lungetuberkul	os									e, verifice	ret ved ikk	e a | .				2
Mycobacterios	is									atypica ud	en specifik	ati | 1				.
Prim tuberkul	os									e i åndedræ	tsorg bakt	ell | 1				.
Tu	be									rkulose i h	ud og under	hud | 2				.
Tuberkulose i	i									ntratorakal	e lymfekirt	ler | 1				2
T	ub									erkulose i	knogler og	led | 2				.
Tuberkul	os									e i perifer	e lymfekirt	ler | 3				2
Tuberkulose i	t									arm bughind	e og mesent	eri | 2				2
Tuberkulose i	å									ndedrætsorg	u spec, ba	kt/ | 5				3
Tuberkulose i	å									ndedrætsorg	uden spec	u b | 2				1
tuberculosis	mi									liaris (uni	versalis)ac	uta | 1				.
tube	rc									ulosis pulm	onum cavern	osa | 2				.
(57125 observ	at									ions delete	d)
												| kode
											te	kst | 1
												+
HIV medførend	e									Pneumocysti	s carinii l	ung | 12
											Pneumocysto	sis | 3
(57129 observ	at									ions delete	d)
												| k				ode
											te	kst | 0				1
												+
										Cryptoco	ccosis cere	bri | .				3
Histop	la									smosis uden	specifikat	ion | 1				.
Infektion	m									mycobacter	ium i lunge	rne | .				1
Mycobacterios	is									atypica ud	en specifik	ati | 1				.
											Pneumocysto	sis | .				3
										Sal	monella sep	sis | 1				1
(57137 observ	at									ions delete	d)
												| kode
											te	kst | 1
												+
AIDS	m									edførende K	aposi's sar	kom | 3
(57124 observ	at									ions delete	d)
												| k				ode
											te	kst | 0				1
												+
AIDS medføren	de									andre type	r af nonHo	dgk | .				2
Neopl mal cer	vi									cis uteri,	planocellul	ært | 9				1
N	eo									pl mal endo	cervicis ut	eri | 1				.
Neopla	sm									a malignum	cervicis ut	eri | 3				.
(57035 observ	at									ions delete	d)
												| kode
											te	kst | 1
												+
AIDS me	df									ørende "was	ting syndro	me" | 1
AIDS medføren	de									andre spec	ificerede s	ygd | 1
AIDS medføren	de									andre sygd	omme klassi	fic | 1
AI	DS									medførende	encephalop	ati | 1
AIDS medføren	de									lymfoid in	terstitiel	pne | 1
										AIDS uden	specifikat	ion | 9
HIV m persist	er									ende genera	liseret lym	fes | 12
HIV medf fora	nd									r i blod og	immunsyste	m i | 32
HIV medførend	e									andre bakte	rielle sygd	omm | 3
HIV medførend	e									andre infek	tiøse og pa	ras | 3
HIV medføre	nd									e andre sva	mpeinfektio	ner | 1
HIV medføre	nd									e andre vir	us infektio	ner | 3
	H									IV medføren	de candidia	sis | 6
HIV medfø	re									nde cytomeg	alvirus syg	dom | 2
HIV medførend	e									infek eller	parasitær	syg | 16
HIV og AIDS k	om									pl m andre	specificere	de | 9
HIV sygdom	o									g AIDS uden	specifikat	ion | 1
.
. cd "C:\data	\D									HK 2009\udd	ata\do2"
C:\data\DHK 2	0									9\uddata\do	2
.
end of dofil	e
. use subcat2	,									clear
(The Danish H	IV									Cohort)
. do or5
. version 9.2
.
. ***med diag	f									ra cancerre	gisteret
.
. kee	p									if firsthiv	>=mdy(1,1,1	995)
(40920 observ	at									ions delete	d)
.
. rec	od									e kode 2=0
(Subcategory: 54283	ch									anges made)
.
. for	va									l i=1/5 {
2										repla	ce event`i'	=0 if even				t`i'==.
3	}
(57066 real c	ha									nges made)
(57075 real c	ha									nges made)
(57119 real c	ha									nges made)
(57087 real c	ha									nges made)
(56730 real c	ha									nges made)
.
. for	va									l i=1/5 {
2										tab e	vent`i' kod	e, m
3	}
|										kode
event1 |										0	1 |	Total
+											+
0 |										54219	2,847 |	57066
1 |										64	10 |	74
+											+
Total |										54283	2,857 |	57140
|										kode
event2 |										0	1 |	Total
+											+
0 |										54230	2,845 |	57075
1 |										53	12 |	65
+											+
Total |										54283	2,857 |	57140
|										kode
event3 |										0	1 |	Total
+											+
0 |										54267	2,852 |	57119
1 |										16	5 |	21
+											+
Total |										54283	2,857 |	57140
|										kode
event4 |										0	1 |	Total
+											+
0 |										54241	2,846 |	57087
1 |										42	11 |	53
+											+
Total |										54283	2,857 |	57140
|										kode
event5 |										0	1 |	Total
+											+
0 |										53987	2,743 |	56730
1 |										296	114 |	410
+											+
Total |										54283	2,857 |	57140
.
. for	va									l i=1/5 {
2										clogi	t kode even	t`i', grou	r			p(ptnr) o
3	}
Iteration 0:										log likelih	ood = 8554	0.8491
Iteration 1:										log likelih	ood = 855	4.849
Conditional (	fi									xedeffects	) logistic	regression	of obs =		57140	Number
													2(1) =		7.92	LR chi
													chi2 =		0.0049	Prob >
Log likelihoo	d									8554.84	9		R2 =		0.0005	Pseudo
Subcategory	|									Odds Ratio	Std. Err.	z	[95% Conf.		Interval]	P>|z|
	+
event1	|									2.99208	1.02299	3.21	1.5309		5.84789	0.001
Iteration 0:										log likelih	ood = 8551	0.1694
Iteration 1:										log likelih	ood = 8551	0.1688
Conditional (	fi									xedeffects	) logistic	regression	of obs =		57140	Number
													2(1) =		15.28	LR chi
													chi2 =		0.0001	Prob >
Log likelihoo	d									8551.17	8		R2 =		0.0009	Pseudo
Subcategory	|									Odds Ratio	Std. Err.	z	[95% Conf.		Interval]	P>|z|
	+
event2	|									4.36423	1.40695	4.57	2.32004		8.20956	0
Iteration 0:										log likelih	ood = 8554	0.5341
Iteration 1:										log likelih	ood = 8554	0.5341
Conditional (	fi									xedeffects	) logistic	regression	of obs =		57140	Number
													2(1) =		8.55	LR chi
													chi2 =		0.0035	Prob >
Log likelihoo	d									8554.53	1		R2 =		0.0005	Pseudo
Subcategory	|									Odds Ratio	Std. Err.	z	[95% Conf.		Interval]	P>|z|
	+
event3	|									5.9375	3.04207	3.48	2.17517		16.2075	0.001
Iteration 0:										log likelih	ood = 8550	0.7663
Iteration 1:										log likelih	ood = 8550	0.7662
Conditional (	fi									xedeffects	) logistic	regression	of obs =		57140	Number
													2(1) =		16.08	LR chi
													chi2 =		0.0001	Prob >
Log likelihoo	d									8550.77	2		R2 =		0.0009	Pseudo
Subcategory	|									Odds Ratio	Std. Err.	z	[95% Conf.		Interval]	P>|z|
	+
event4	|									4.9762	1.68545	4.74	2.56209		9.66498	0
Iteration 0:										log likelih	ood = 8441	0.8586
Iteration 1:										log likelih	ood = 8441	0.8388
Iteration 2:										log likelih	ood = 8441	0.8388
Conditional (	fi									xedeffects	) logistic	regression	of obs =		57140	Number
													2(1) =		233.94	LR chi
													chi2 =		0	Prob >
Log likelihoo	d									8441.84	8		R2 =		0.0137	Pseudo
Subcategory	|									Odds Ratio	Std. Err.	z	[95% Conf.		Interval]	P>|z|
	+
event5	|									7.75333	0.878887	18.07	6.20868		9.68226	0
.
. clo	gi									t kode ///
> eve	nt									1 event2 ev	ent3 event4	event5 /				//
> , g	ro									up(ptnr) or
Iteration 0:										log likelih	ood = 8431	0.6661
Iteration 1:										log likelih	ood = 8431	0.6416
Iteration 2:										log likelih	ood = 8431	0.6416
Conditional (	fi									xedeffects	) logistic	regression	of obs =		57140	Number
													2(5) =		254.33	LR chi
													chi2 =		0	Prob >
Log likelihoo	d									8431.64	6		R2 =		0.0149	Pseudo
Table S1. International Classification of Diseases, version 8 and version 10 codes used for the analyses.
																										ICD–8 codes	ICD–10 codes
.
.
.
end of dofil	e
. do tab5
. cd "C:\data	\D									HK 2009\udd	ata\data"
C:\data\DHK 2	0									9\uddata\da	ta
.
.
. *duplicat	es									drop ptnr	kode, force
. f	or									val i=1/5 {
2										preserve
3										dr	op if diagf	e`i'==""
4										ke	ep diagfe`i	' kode
5										re	name diagfe	`i' v1
6										jo	inby v1 usi	ng icd8_4d	unm(m)			igits_v1,
7										dr	op doed _me	rge
8										jo	inby v1 usi	ng icd10_4	, unm(m) upd		ate	digits_v1
9										dr	op letter d	oed _merge
10										so	rt tekst
11										ta	ble tekst k	ode, stubw	missing			idth(40)
12										*t	able v1 kod	e, stubwi	issing			dth(40) m
. r	es									tore
13										}
(57064 observ	at									ions delete	d)
												| k				ode
											te	kst | 0				1
												+
Akut nedre lu	ft									svejsinfek	uden specif	ika | 1				1
Bronchiolitis	a									cuta forårs	aget af res	pir | 2				.
Bronchiolit	is									acuta uden	specifikat	ion | 2				.
Bronchitis ac	ut									a forårsage	t af respir	ato | 1				.
Bronchit	is									acuta uden	specifikat	ion | 55				8
										br	onchitis ac	uta | .				1
(57072 observ	at									ions delete	d)
												| k				ode
											te	kst | 0				1
												+
Influenza m a	nd									re luftvejs	manifest og	på | 1				.
Influenza m a	nd									re luftvejs	manifest u	påv | 12				1
Influenza m a	nd									re manifest	ationer og	påv | 1				.
Influenza m a	nd									re manifest	ationer u p	åvi | 11				4
Influenza m l	un									gebetændels	e og påvist	in | 2				.
Influenza m l	un									gebetændels	e u påvist	inf | 6				.
Influe	nz									a u påvist	influenzavi	rus | 13				6
Pneumoni forå	rs									aget respir	atorisk syn	cyt | 3				.
Virus	pn									eumoni uden	specifikat	ion | 2				.
										influenza n	on specific	ata | 3				1
pneumonia	pr									imaria atyp	ica, viroge	nes | 1				.
(57116 observ	at									ions delete	d)
												| k				ode
											te	kst | 0				1
												+
										Pneumonia	pneumococc	ica | 16				6
pneumonia lob	ar									is,crouposa	non specif	ica | 1				.
(57084 observ	at									ions delete	d)
												| k				ode
											te	kst | 0				1
												+
Bakteriel	pn									eumoni uden	specifikat	ion | 35				7
Ba	kt									erielle pne	umonier, an	dre | 2				1
C	hl									amydia psit	taci infekt	ion | 1				.
Pneumoni forå	rs									aget af Hae	mophilus in	flu | 2				2
Pneumoni forå	rs									aget af Myc	oplasma pne	umo | 1				.
Pneumon	i									forårsaget	af Pseudomo	nas | 2				.
Pneumoni forå	rs									aget af and	re streptok	okk | 1				.
										Pneumonia s	taphylococc	ica | 1				.
										pneumonia	streptococc	ica | .				1
(56710 observ	at									ions delete	d)
												| k				ode
											te	kst | 0				1
												+
Broncho	pn									eumoni uden	specifikat	ion | 9				3
										Lungeabs	ces m pneum	oni | 1				1
	Pn									eumoni uden	specifikat	ion | 246				108
Pneumoni ved	ba									kterielle s	ygdomme kla	ssi | 1				.
Pneumoni ved	vi									rale sygdom	klassifice	ret | 2				.
Pneumoni, and	re									former age	ns ikke spe	cif | 2				.
Pneumonia	l									obaris uden	specifikat	ion | 24				5
Pneumonier fo	rå									rsaget af a	ndre specif	ice | 4				1
bronc	ho									pneumonia n	on specific	ata | 2				.
pneumonia acu	ta									interstiti	alis non sp	eci | 2				.
pneumonia,ple	ur									opneumonia	non specifi	cat | 15				4
.
. cd "C:\data	\D									HK 2009\udd	ata\do2"
C:\data\DHK 2	0									9\uddata\do	2
.
end of dofil	e
. use subcat3	,									clear
(The Danish H	IV									Cohort)
. do or5
. version 9.2
.
. ***med diag	f									ra cancerre	gisteret
.
. kee	p									if firsthiv	>=mdy(1,1,1	995)
(40920 observ	at									ions delete	d)
.
. rec	od									e kode 2=0
(Subcategory: 54283	ch									anges made)
.
. for	va									l i=1/5 {
2										repla	ce event`i'	=0 if even				t`i'==.
3	}
(57027 real c	ha									nges made)
(56998 real c	ha									nges made)
(56486 real c	ha									nges made)
(57121 real c	ha									nges made)
(56988 real c	ha									nges made)
.
. for	va									l i=1/5 {
2										tab e	vent`i' kod	e, m
3	}
|										kode
event1 |										0	1 |	Total
+											+
0 |										54194	2,833 |	57027
1 |										89	24 |	113
+											+
Total |										54283	2,857 |	57140
|										kode
event2 |										0	1 |	Total
+											+
0 |										54149	2,849 |	56998
1 |										134	8 |	142
+											+
Total |										54283	2,857 |	57140
|										kode
event3 |										0	1 |	Total
+											+
0 |										53763	2,723 |	56486
1 |										520	134 |	654
+											+
Total |										54283	2,857 |	57140
|										kode
event4 |										0	1 |	Total
+											+
0 |										54266	2,855 |	57121
1 |										17	2 |	19
+											+
Total |										54283	2,857 |	57140
|										kode
event5 |										0	1 |	Total
+											+
0 |										54171	2,817 |	56988
1 |										112	40 |	152
+											+
Total |										54283	2,857 |	57140
.
. for	va									l i=1/5 {
2										clogi	t kode even	t`i', grou	r			p(ptnr) o
3	}
Iteration 0:										log likelih	ood = 8540	0.7176
Iteration 1:										log likelih	ood = 8540	0.7176
Conditional (	fi									xedeffects	) logistic	regression	of obs =		57140	Number
													2(1) =		36.18	LR chi
													chi2 =		0	Prob >
Log likelihoo	d									8540.72	6		R2 =		0.0021	Pseudo
Subcategory	|									Odds Ratio	Std. Err.	z	[95% Conf.		Interval]	P>|z|
	+
event1	|									5.15763	1.19059	7.11	3.28064		8.10853	0
Iteration 0:										log likelih	ood = 8558	0.7491
Iteration 1:										log likelih	ood = 8558	0.7491
Conditional (	fi									xedeffects	) logistic	regression	of obs =		57140	Number
													2(1) =		0.12	LR chi
													chi2 =		0.7334	Prob >
Log likelihoo	d									8558.75	1		R2 =		0	Pseudo
Subcategory	|									Odds Ratio	Std. Err.	z	[95% Conf.		Interval]	P>|z|
	+
event2	|									1.13489	0.413909	0.35	0.555279		2.31952	0.729
Iteration 0:										log likelih	ood = 8460	0.5766
Iteration 1:										log likelih	ood = 8460	0.5762
Conditional (	fi									xedeffects	) logistic	regression	of obs =		57140	Number
													2(1) =		196.46	LR chi
													chi2 =		0	Prob >
Log likelihoo	d									8460.58	2		R2 =		0.0115	Pseudo
Subcategory	|									Odds Ratio	Std. Err.	z	[95% Conf.		Interval]	P>|z|
	+
event3	|									5.07443	0.501369	16.44	4.18106		6.15869	0
Iteration 0:										log likelih	ood = 8558	0.3371
Iteration 1:										log likelih	ood = 8558	0.3371
Conditional (	fi									xedeffects	) logistic	regression	of obs =		57140	Number
													2(1) =		0.94	LR chi
													chi2 =		0.3323	Prob >
Log likelihoo	d									8558.34	1		R2 =		0.0001	Pseudo
Subcategory	|									Odds Ratio	Std. Err.	z	[95% Conf.		Interval]	P>|z|
	+
event4	|									2.23529	1.67098	1.08	0.516444		9.67489	0.282
Iteration 0:										log likelih	ood = 8520	0.4153
Iteration 1:										log likelih	ood = 852	0.412
Iteration 2:										log likelih	ood = 852	0.412
Conditional (	fi									xedeffects	) logistic	regression	of obs =		57140	Number
													2(1) =		76.79	LR chi
													chi2 =		0	Prob >
Log likelihoo	d									8520.41	2		R2 =		0.0045	Pseudo
Subcategory	|									Odds Ratio	Std. Err.	z	[95% Conf.		Interval]	P>|z|
	+
event5	|									6.97192	1.30196	10.4	4.83499		10.0533	0
.
. clo	gi									t kode ///
> eve	nt									1 event2 ev	ent3 event4	event5 /				//
> , g	ro									up(ptnr) or
Iteration 0:										log likelih	ood = 8424	0.2019
Iteration 1:										log likelih	ood = 8424	0.1946
Iteration 2:										log likelih	ood = 8424	0.1946
Conditional (	fi									xedeffects	) logistic	regression	of obs =		57140	Number
													2(5) =		269.22	LR chi
													chi2 =		0	Prob >
Log likelihoo	d									8424.19	6		R2 =		0.0157	Pseudo
Sexually transmitted infections (STI) and viral hepatitis																										07000–07099, 09000–09999	A50–A649, B15–B199
Subcategory	|	HIV–	HIV+	Total	crude OR	lower		upper	P	adj OR	Std. Err.	z	lower		upper
Syphilis	|	4	7	11	33.25	9.73358	–	113.582	0	29.7841	19.0677	5.3	8.4927	–	104.5	0	event1	4	7	11	33.25	9.73358	113.582	0		09000–09799	A50–A539
Condyloma	|	159	46	205	5.63139	4.03872	–	7.85213	0	5.12863	0.901841	9.3	3.63347	–	7.23903	0	event2	159	46	205	5.63139	4.03872	7.85213	0		09990–09999	A630, A630A
Anogenital herpes simplex	|	11	5	16	8.63637	3.00073	–	24.8562	0	7.69766	4.24014	3.71	2.61509	–	22.6584	0	event3	11	5	16	8.63637	3.00073	24.8562	0			A60–A609
Hepatitis A	|	5	12	17	45.5998	16.0649	–	129.434	0	30.7552	17.5711	6	10.0371	–	94.2384	0	event4	5	12	17	45.5998	16.0649	129.434	0			B15–B159
Non "A" viral hepatitis	|	55	60	115	21.5163	14.8333	–	31.2103	0	20.6765	3.98591	15.71	14.1706	–	30.1695	0	event5	55	60	115	21.5163	14.8333	31.2103	0		07000–07099	B16–B199
Other STIs	|	19	16	35	16	8.22809	–	31.113	0	10.4277	3.93912	6.21	4.97327	–	21.8642	0	event6	19	16	35	16	8.22809	31.113	0		09800–09989	A54–A599, A61–A629, A631–A649
Lower respiratory tract infections (LRTI)																										46600–48699, 07399	J09–J229, A481, A709, J851
Subcategory	|	HIV–	HIV+	Total	crude OR	lower		upper	P	adj OR	Std. Err.	z	lower		upper
Bronchitis and non–specific LRTIs	|	64	10	74	2.99208	1.5309	–	5.84789	0.001	1.99734	0.733854	1.88	0.972093	–	4.1039	0.06	event1	64	10	74	2.99208	1.5309	5.84789	0.001		46600–46699	J20–J229
Influenza and viral pneumonia	|	53	12	65	4.36423	2.32004	–	8.20956	0	3.9283	1.3024	4.13	2.05113	–	7.5234	0	event2	53	12	65	4.36423	2.32004	8.20956	0		47000–48099	J09–J129
Pneumococcal pneumonia	|	16	5	21	5.9375	2.17517	–	16.2075	0.001	2.18495	1.22894	1.39	0.725572	–	6.57966	0.165	event3	16	5	21	5.9375	2.17517	16.2075	0.001		48100–48199	J13–J139
Other bacterial pneumonia	|	42	11	53	4.9762	2.56209	–	9.66498	0	1.88419	0.706661	1.69	0.903407	–	3.92976	0.091	event4	42	11	53	4.9762	2.56209	9.66498	0		07399, 48200–48299	A481, A709, J14–J159
Unspecified pneumonia	|	296	114	410	7.75333	6.20868	–	9.68226	0	7.17399	0.840922	16.81	5.70144	–	9.02687	0	event5	296	114	410	7.75333	6.20868	9.68226	0		48300–48699	J16–J189, J851
CNS infections																										03609, 06200–06599, 07929 32000–32409	G00–G099, A390, A81–A899
Subcategory	|	HIV–	HIV+	Total	crude OR	lower		upper	P	adj OR	Std. Err.	z	lower		upper
Bacterial meningitis	|	10	4	14	7.6	2.38361	–	24.2321	0.001	6.65742	4.03417	3.13	2.03005	–	21.8326	0.002	event1	10	4	14	7.6	2.38361	24.2321	0.001		03609, 32000–32019	A390, G00–G019
Viral meningitis or encephalitis	|	31	9	40	5.51614	2.62625	–	11.586	0	4.79421	1.88929	3.98	2.21452	–	10.379	0	event2	31	9	40	5.51614	2.62625	11.586	0		06200–06599, 07929	A81–A899
Other CNS infections	|	10	8	18	16.175	6.2186	–	42.0722	0	15.039	7.43692	5.48	5.70551	–	39.6411	0	event3	10	8	18	16.175	6.2186	42.0722	0		32020–32409	G02–G099
Skin infections																										68000–68299, 68400–68699, 03599	L00–L039, L05–L089, A46–A469, B35–B369
Subcategory	|	HIV–	HIV+	Total	crude OR	lower		upper	P	adj OR	Std. Err.	z	lower		upper	p
Erysipelas	|	89	24	113	5.15763	3.28064	–	8.10853	0	3.87347	0.946337	5.54	2.39961	–	6.25258	0	event1	89	24	113	5.15763	3.28064	8.10853	0		03599	A46–A469, L032
Pilonidal cyst	|	134	8	142	1.13489	0.555279	–	2.31952	0.729	0.965642	0.356879	0.09	0.467985	–	1.99251	0.925	event2	134	8	142	1.13489	0.555279	2.31952	0.729		68500–68599	L05–L059
Abscess, furuncle, carbuncle	|	520	134	654	5.07443	4.18106	–	6.15869	0	4.38772	0.451337	14.38	3.58659	–	5.36781	0	event3	520	134	654	5.07443	4.18106	6.15869	0		68200–68299	L02–L031, L033–L039
Fungal skin infections	|	17	2	19	2.23529	0.516444	–	9.67489	0.282	2.41938	1.8103	1.18	0.558203	–	10.4861	0.238	event4	17	2	19	2.23529	0.516444	9.67489	0.282			B35–B369
Other skin infections	|	112	40	152	6.97192	4.83499	–	10.0533	0	4.62853	0.92464	7.67	3.12895	–	6.84679	0	event5	112	40	152	6.97192	4.83499	10.0533	0		68000–68199, 68400–68499, 68600–68699	L00–L019, L08–L089
.
end of dofil	e
. do tab5
. cd "C:\data	\D									HK 2009\udd	ata\data"
C:\data\DHK 2	0									9\uddata\da	ta
.
.
. *duplicat	es									drop ptnr	kode, force
. f	or									val i=1/5 {
2										preserve
3										dr	op if diagf	e`i'==""
4										ke	ep diagfe`i	' kode
5										re	name diagfe	`i' v1
6										jo	inby v1 usi	ng icd8_4d	unm(m)			igits_v1,
7										dr	op doed _me	rge
8										jo	inby v1 usi	ng icd10_4	, unm(m) upd		ate	digits_v1
9										dr	op letter d	oed _merge
10										so	rt tekst
11										ta	ble tekst k	ode, stubw	missing			idth(40)
12										*t	able v1 kod	e, stubwi	issing			dth(40) m
. r	es									tore
13										}
(57023 observ	at									ions delete	d)
												| k				ode
											te	kst | 0				1
												+
											Erysipe	las | 85				24
										Ery	sipelas fac	iei | 3				1
											erysipe	las | 4				.
(56995 observ	at									ions delete	d)
												| k				ode
											te	kst | 0				1
												+
	Cy									stis piloni	dalis m abs	ces | 66				5
	Cy									stis piloni	dalis u abs	ces | 59				3
cystis	pi									lonidalis s	ine infecti	one | 5				.
(56457 observ	at									ions delete	d)
												| k				ode
											te	kst | 0				1
												+
Abscessus cut	is									furunculus	et carbunc	ulu | 3				.
Abscessus cut	is									furunculus	et carbunc	ulu | 23				4
Abscessus cut	is									furunculus	et carbunc	ulu | 122				46
Abscessus cut	is									furunculus	et carbunc	ulu | 18				4
Abscessus cut	is									furunculus	et carbunc	ulu | 22				9
Abscessus cut	is									furunculus	et carbunc	ulu | 55				6
Abscessus cut	is									, furunculu	s et carbun	cul | 48				18
											Bylder i hu	den | 12				6
										Ery	sipelas fac	iei | 3				1
											Flegm	one | 6				2
Phle	gm									one digiti	manus et pe	dis | 109				16
Phlegmone ext	re									mitatis m a	nden lokali	sat | 37				5
Phl	eg									mone m ande	n lokalisat	ion | 2				.
P	hl									egmone uden	specifikat	ion | 19				4
phlegmone,abs	ce									s.et lympha	ng. acuta b	rac | 5				4
phlegmone,abs	ce									s.et lympha	ng. acuta f	emo | 3				.
phlegmone,abs	ce									s.et lympha	ng. acuta m	anu | .				1
phlegmone,abs	ce									s.et lympha	ng. acuta p	edi | 2				1
phlegmone,abs	ce									ssus et lym	phangitis a	cut | 1				.
phlegmone,abs	ce									ssus et lym	phangitis a	cut | 2				.
(57121 observ	at									ions delete	d)
												| k				ode
											te	kst | 0				1
												+
Dermato	ph									ytosis uden	specifikat	ion | 1				.
Mycoses super	fi									ciales alia	e specifica	tae | 2				.
Mycosis super	fi									cialis uden	specifikat	ion | 3				1
										Pityria	sis versico	lor | 4				.
											Tinea ma	nus | 1				.
											Tinea pe	dis | 2				.
											Tinea ungui	nis | 3				.
(56981 observ	at									ions delete	d)
												| k				ode
											te	kst | 0				1
												+
											Erythra	sma | 1				.
Impetigo (all	e									organismer)	(alle lokal	isa | 3				2
Infektioner i	h									ud og under	hud, andre	lok | 3				2
Infektioner i	h									ud og under	hud, andre	spe | 42				6
Infektioner i	h									ud og under	hud, lokale	ud | 55				32
											Pyoder	mia | 1				.
furunculus,ca	rb									unculus reg	ionis glute	ali | 1				.
										pemphi	gus neonato	rum | 1				.
.
. cd "C:\data	\D									HK 2009\udd	ata\do2"
C:\data\DHK 2	0									9\uddata\do	2
.
end of dofil	e
. use subcat4	,									clear
(The Danish H	IV									Cohort)
. do or3
. version 9.2
.
. ***med diag	f									ra cancerre	gisteret
.
. kee	p									if firsthiv	>=mdy(1,1,1	995)
(40920 observ	at									ions delete	d)
.
. rec	od									e kode 2=0
(Subcategory: 54283	ch									anges made)
.
. for	va									l i=1/3 {
2										repla	ce event`i'	=0 if even				t`i'==.
3	}
(57126 real c	ha									nges made)
(57100 real c	ha									nges made)
(57122 real c	ha									nges made)
.
. for	va									l i=1/3 {
2										tab e	vent`i' kod	e, m
3	}
|										kode
event1 |										0	1 |	Total
+											+
0 |										54273	2,853 |	57126
1 |										10	4 |	14
+											+
Total |										54283	2,857 |	57140
|										kode
event2 |										0	1 |	Total
+											+
0 |										54252	2,848 |	57100
1 |										31	9 |	40
+											+
Total |										54283	2,857 |	57140
|										kode
event3 |										0	1 |	Total
+											+
0 |										54273	2,849 |	57122
1 |										10	8 |	18
+											+
Total |										54283	2,857 |	57140
.
. for	va									l i=1/3 {
2										clogi	t kode even	t`i', grou	r			p(ptnr) o
3	}
Iteration 0:										log likelih	ood = 855	4.687
Iteration 1:										log likelih	ood = 855	4.687
Conditional (	fi									xedeffects	) logistic	regression	of obs =		57140	Number
													2(1) =		8.24	LR chi
													chi2 =		0.0041	Prob >
Log likelihoo	d									8554.68	7		R2 =		0.0005	Pseudo
Subcategory	|									Odds Ratio	Std. Err.	z	[95% Conf.		Interval]	P>|z|
	+
event1	|									7.6	4.49622	3.43	2.38361		24.2321	0.001
Iteration 0:										log likelih	ood = 855	1.582
Iteration 1:										log likelih	ood = 855	1.582
Conditional (	fi									xedeffects	) logistic	regression	of obs =		57140	Number
													2(1) =		14.45	LR chi
													chi2 =		0.0001	Prob >
Log likelihoo	d									8551.58	2		R2 =		0.0008	Pseudo
Subcategory	|									Odds Ratio	Std. Err.	z	[95% Conf.		Interval]	P>|z|
	+
event2	|									5.51614	2.08864	4.51	2.62625		11.586	0
Iteration 0:										log likelih	ood = 8546	0.5037
Iteration 1:										log likelih	ood = 8546	0.4963
Iteration 2:										log likelih	ood = 8546	0.4963
Conditional (	fi									xedeffects	) logistic	regression	of obs =		57140	Number
													2(1) =		24.62	LR chi
													chi2 =		0	Prob >
Log likelihoo	d									8546.5	3		R2 =		0.0014	Pseudo
Subcategory	|									Odds Ratio	Std. Err.	z	[95% Conf.		Interval]	P>|z|
	+
event3	|									16.175	7.88894	5.71	6.2186		42.0722	0
.
. clo	gi									t kode ///
> eve	nt									1 event2 ev	ent3 ///
> , g	ro									up(ptnr) or
Iteration 0:										log likelih	ood = 8536	0.5164
Iteration 1:										log likelih	ood = 853	6.508
Iteration 2:										log likelih	ood = 853	6.508
Conditional (	fi									xedeffects	) logistic	regression	of obs =		57140	Number
													2(3) =		44.6	LR chi
													chi2 =		0	Prob >
Log likelihoo	d									8536.5	8		R2 =		0.0026	Pseudo
		No of events				95 % CI							95 % CI			p
.
end of dofil	e
. do tab3
. cd "C:\data	\D									HK 2009\udd	ata\data"
C:\data\DHK 2	0									9\uddata\da	ta
.
.
. *duplicat	es									drop ptnr	kode, force
. f	or									val i=1/3 {
2										preserve
3										dr	op if diagf	e`i'==""
4										ke	ep diagfe`i	' kode
5										re	name diagfe	`i' v1
6										jo	inby v1 usi	ng icd8_4d	unm(m)			igits_v1,
7										dr	op doed _me	rge
8										jo	inby v1 usi	ng icd10_4	, unm(m) upd		ate	digits_v1
9										dr	op letter d	oed _merge
10										so	rt tekst
11										ta	ble tekst k	ode, stubw	missing			idth(40)
12										*t	able v1 kod	e, stubwi	issing			dth(40) m
. r	es									tore
13										}
(57126 observ	at									ions delete	d)
												| k				ode
											te	kst | 0				1
												+
Hjernehindebe	tæ									ndelse forå	rsaget af b	akt | 1				.
Meningitis ba	kt									eriel, uden	specifikat	ion | 6				2
										Meningitis	meningococc	ica | .				1
										Meningitis	pneumococc	ica | 2				.
	M									eningitis s	taphylococc	ica | .				1
meningitis	p									urulenta pe	r pneumococ	cum | 1				.
(57099 observ	at									ions delete	d)
												| k				ode
											te	kst | 0				1
												+
Encephalitis	v									iralis uden	specifikat	ion | 5				2
										Meningitis	enterovira	lis | 1				1
Meningitis	v									iralis uden	specifikat	ion | 12				1
											Rab	ies | 1				.
										Ver	tigo epidem	ica | 10				3
Viral hjerneb	et									ændelse, an	den specifi	cer | 1				.
Viral infekti	on									i centraln	ervesysteme	t u | .				2
encephal	it									is virosa n	on specific	ata | 2				.
(57120 observ	at									ions delete	d)
												| k				ode
											te	kst | 0				1
												+
Abscessus	e									t granuloma	intracrani	ale | 4				3
Abscessu	s									et granulom	a intraspin	ale | 1				.
Encephalitis,	m									yelitis et	encephalomy	eli | 2				2
Hj	er									ne og rygm	arvsbetænde	lse | 1				.
Meningitis ve	d									mykose klas	sificeret a	nde | .				2
	M									eningitis,	ikke bakter	iel | .				2
Meningitis, i	kk									e bakteriel	uden speci	fik | .				1
	ab									scessus cer	ebri,cerebe	lli | 1				.
.
. cd "C:\data	\D									HK 2009\udd	ata\do2"
C:\data\DHK 2	0									9\uddata\do	2
.
end of dofil	e
. use subcat5	,									clear
(The Danish H	IV									Cohort)
. do or6
. version 9.2
.
. ***med diag	f									ra cancerre	gisteret
.
. kee	p									if firsthiv	>=mdy(1,1,1	995)
(40920 observ	at									ions delete	d)
.
. rec	od									e kode 2=0
(Subcategory: 54283	ch									anges made)
.
. for	va									l i=1/6 {
2										repla	ce event`i'	=0 if even				t`i'==.
3	}
(57129 real c	ha									nges made)
(56935 real c	ha									nges made)
(57124 real c	ha									nges made)
(57123 real c	ha									nges made)
(57025 real c	ha									nges made)
(57105 real c	ha									nges made)
.
. for	va									l i=1/6 {
2										tab e	vent`i' kod	e, m
3	}
|										kode
event1 |										0	1 |	Total
+											+
0 |										54279	2,850 |	57129
1 |										4	7 |	11
+											+
Total |										54283	2,857 |	57140
|										kode
event2 |										0	1 |	Total
+											+
0 |										54124	2,811 |	56935
1 |										159	46 |	205
+											+
Total |										54283	2,857 |	57140
|										kode
event3 |										0	1 |	Total
+											+
0 |										54272	2,852 |	57124
1 |										11	5 |	16
+											+
Total |										54283	2,857 |	57140
|										kode
event4 |										0	1 |	Total
+											+
0 |										54278	2,845 |	57123
1 |										5	12 |	17
+											+
Total |										54283	2,857 |	57140
|										kode
event5 |										0	1 |	Total
+											+
0 |										54228	2,797 |	57025
1 |										55	60 |	115
+											+
Total |										54283	2,857 |	57140
|										kode
event6 |										0	1 |	Total
+											+
0 |										54264	2,841 |	57105
1 |										19	16 |	35
+											+
Total |										54283	2,857 |	57140
.
. for	va									l i=1/6 {
2										clogi	t kode even	t`i', grou	r			p(ptnr) o
3	}
Iteration 0:										log likelih	ood = 8544	0.8421
Iteration 1:										log likelih	ood = 8544	0.8421
Conditional (	fi									xedeffects	) logistic	regression	of obs =		57140	Number
													2(1) =		27.93	LR chi
													chi2 =		0	Prob >
Log likelihoo	d									8544.84	1		R2 =		0.0016	Pseudo
Subcategory	|									Odds Ratio	Std. Err.	z	[95% Conf.		Interval]	P>|z|
	+
event1	|									33.25	20.8405	5.59	9.73358		113.582	0
Iteration 0:										log likelih	ood = 8521	0.5722
Iteration 1:										log likelih	ood = 8521	0.5701
Iteration 2:										log likelih	ood = 8521	0.5701
Conditional (	fi									xedeffects	) logistic	regression	of obs =		57140	Number
													2(1) =		74.47	LR chi
													chi2 =		0	Prob >
Log likelihoo	d									8521.57	1		R2 =		0.0044	Pseudo
Subcategory	|									Odds Ratio	Std. Err.	z	[95% Conf.		Interval]	P>|z|
	+
event2	|									5.63139	0.955138	10.19	4.03872		7.85213	0
Iteration 0:										log likelih	ood = 8553	0.2016
Iteration 1:										log likelih	ood = 8553	0.2016
Conditional (	fi									xedeffects	) logistic	regression	of obs =		57140	Number
													2(1) =		11.21	LR chi
													chi2 =		0.0008	Prob >
Log likelihoo	d									8553.2	6		R2 =		0.0007	Pseudo
Subcategory	|									Odds Ratio	Std. Err.	z	[95% Conf.		Interval]	P>|z|
	+
event3	|									8.63637	4.65811	4	3.00073		24.8562	0
Iteration 0:										log likelih	ood = 8532	0.9004
Iteration 1:										log likelih	ood = 8532	0.9004
Conditional (	fi									xedeffects	) logistic	regression	of obs =		57140	Number
													2(1) =		51.81	LR chi
													chi2 =		0	Prob >
Log likelihoo	d									8532.9	4		R2 =		0.003	Pseudo
Subcategory	|									Odds Ratio	Std. Err.	z	[95% Conf.		Interval]	P>|z|
	+
event4	|									45.5998	24.2723	7.18	16.0649		129.434	0
Iteration 0:										log likelih	ood = 8454	0.9805
Iteration 1:										log likelih	ood = 8454	0.9764
Iteration 2:										log likelih	ood = 8454	0.9764
Conditional (	fi									xedeffects	) logistic	regression	of obs =		57140	Number
													2(1) =		207.66	LR chi
													chi2 =		0	Prob >
Log likelihoo	d									8454.98	4		R2 =		0.0121	Pseudo
Subcategory	|									Odds Ratio	Std. Err.	z	[95% Conf.		Interval]	P>|z|
	+
event5	|									21.5163	4.0831	16.17	14.8333		31.2103	0
Iteration 0:										log likelih	ood = 8534	0.0324
Iteration 1:										log likelih	ood = 8534	0.0322
Conditional (	fi									xedeffects	) logistic	regression	of obs =		57140	Number
													2(1) =		49.55	LR chi
Other infections																										00009–03590, 03610–06199, 06600–06999, 07100–07390, 07400–07982, 07984–08999, 10000–13499,13600–13609, 42100–42199, 57193, 59009–59099, 59500–59509, 59700–59709	A00–A020, A022–A071, A078–A099, A15–A310–389, A391–A459, A47–A480, A482–A499, A65–A708,A71–A809, A900–B149, B25–B251, B258–B299, B31–B349, B370, B372–B379, B40–B450, B459–B581, B583–B589, B60–B999, I33–I339, I38–I399, I891–I891C, K930, N10–N129, N300–N309, N34–N341, N390, O230–D0234
Subcategory	|	HIV–	HIV+	Total	crude OR	lower		upper	P	adj OR	Std. Err.	z	lower		upper
Infectious gastroenteritis	|	294	50	344	3.30273	2.43661	–	4.47672	0	2.85641	0.465243	6.44	2.07577	–	3.93062	0	event1	294	50	344	3.30273	2.43661	4.47672	0		00009–00999	A00–A020, A022–A071, A078–A099
Malaria	|	15	20	35	25.3332	12.9703	–	49.4802	0	20.6413	7.37609	8.47	10.2462	–	41.5825	0	event2	15	20	35	25.3332	12.9703	49.4802	0		08400–08499	B50–B549
Mononucleosis	|	31	7	38	4.29033	1.88925	–	9.74295	0.001	4.10309	1.7382	3.33	1.78861	–	9.41255	0.001	event3	31	7	38	4.29033	1.88925	9.74295	0.001		07500–07509	B27–B279
Candida infections	|	20	16	36	15.2	7.87667	–	29.3323	0	14.3562	4.86349	7.86	7.39056	–	27.8871	0	event4	20	16	36	15.2	7.87667	29.3323	0			B370, B372–B379
Herpes zoster	|	10	20	30	37.9997	17.7874	–	81.1799	0	31.103	12.5792	8.5	14.0781	–	68.7165	0	event5	10	20	30	37.9997	17.7874	81.1799	0		05300–05399	B019–B029
Sepsis	|	29	14	43	9.31853	4.90067	–	17.719	0	7.26961	2.53187	5.7	3.67327	–	14.387	0	event6	29	14	43	9.31853	4.90067	17.719	0		03800–03899	A40–A419
Pyolonephritis	|	53	15	68	5.44057	3.05582	–	9.68637	0	3.83258	1.22892	4.19	2.04434	–	7.18505	0	event7	53	15	68	5.44057	3.05582	9.68637	0		59000–59019	N10–N129
Cystitis	|	164	24	188	2.81477	1.82747	–	4.33547	0	2.07313	0.487606	3.1	1.30744	–	3.28724	0.002	event8	164	24	188	2.81477	1.82747	4.33547	0		59500–59509	N300–N309
Endocarditis																										42100–42199	I33–I339, I38–I399
Mycobacterial infections including tuberculosis																										01100–01999	A15–A199, A311–A319, B90–B909
Lymphangitis																											I891–I891C
Unspecified viral illness																										07999	B349
Other specified infections	|	290	86	376	5.75993	4.51529	–	7.34767	0	5.01663	0.653748	12.38	3.88586	–	6.47645	0	event9	290	86	376	5.75993	4.51529	7.34767	0		remaining codes	remaining codes
Hematological disease																										20100–20199, 28000–28999	C81–C833, C835–C836, C838–C859, D50–D779, I880–I889
Subcategory	|	HIV–	HIV+	Total	crude OR	lower		upper	P	adj OR	Std. Err.	z	lower		upper
Nutrition deficiency anemia	|	26	1	27	0.730769	0.0991663		5.38514	0.758	0.434561	0.459332	0.79	0.0547431		3.44963	0.43	event1	26	1	27	0.730769	0.0991663	5.38514	0.758		28000–28199	D50–D539
Hemolytic anemia	|	8	2	10	4.75	1.00869		22.368	0.049	2.87281	2.45401	1.24	0.538509		15.3257	0.217	event2	8	2	10	4.75	1.00869	22.368	0.049		28200–28399	D50–D539
Unspecified anemia	|	34	18	52	10.3531	5.80213		18.4738	0	8.35048	2.75305	6.44	4.37603		15.9346	0	event3	34	18	52	10.3531	5.80213	18.4738	0		28599	D649
Aplastic and other specified anemia	|	14	6	20	8.14286	3.1292		21.1895	0	2.59368	1.50304	1.64	0.833002		8.07586	0.1	event4	14	6	20	8.14286	3.1292	21.1895	0		28400–28589	D60–D648
Coagulation defect, purpura and non–thrombocytopenic hemorrhagic dis.	|	24	5	29	3.95834	1.51031		10.3743	0.005	3.09189	1.67883	2.08	1.06669		8.96208	0.038	event5	24	5	29	3.95834	1.51031	10.3743	0.005		28600–28709, 28720–28799	D65–D692, D698–D699
Thrombocytopenia	|	11	11	22	19	8.23759		43.8235	0	17.7617	7.73613	6.61	7.56383		41.7086	0	event6	11	11	22	19	8.23759	43.8235	0		28710–28719	D693–D696
Lymphadenitis	|	59	15	74	4.85339	2.74953		8.56707	0	4.78005	1.3903	5.38	2.70306		8.45295	0	event7	59	15	74	4.85339	2.74953	8.56707	0		28910–28939, 68300–68399	L04–L049, I880–I889
Lymphoma	|	59	14	73	4.5489	2.53257	–	8.17056	0	4.30795	1.29808	4.85	2.38664	–	7.77599	0	event4	59	14	73	4.5489	2.53257	8.17056	0		20100–20199	C81–C833, C835–C836, C838–C859
Other hematological diseases	|	14	3	17	4.07143	1.17005		14.1674	0.027	3.37822	2.2394	1.84	0.921368		12.3864	0.066	event8	14	3	17	4.07143	1.17005	14.1674	0.027		remaining codes	remaining codes
Non–AIDS defining cancers																										14009–17409, 18100–20799	C00–C459, C47–C529, C54–C833, C835–C836, C838–C999
Subcategory	|	HIV–	HIV+	Total	crude OR	lower		upper	P	adj OR	Std. Err.	z	lower		upper
Digestive tract cancer	|	61	4	65	1.24639	0.452781	–	3.43101	0.67	1.12241	0.584161	0.22	0.404709	–	3.11287	0.824	event1	61	4	65	1.24639	0.452781	3.43101	0.67		14009–15999	C00–C269
Respiratory tract cancer	|	21	3	24	2.71429	0.809623	–	9.09973	0.106	2.43338	1.51401	1.43	0.7188	–	8.23785	0.153	event2	21	3	24	2.71429	0.809623	9.09973	0.106		16000–16999	C30–C399
Malignant skin cancer	|	80	6	86	1.42573	0.621494	–	3.27067	0.402	1.33532	0.570004	0.68	0.578411	–	3.08273	0.498	event3	80	6	86	1.42573	0.621494	3.27067	0.402		17200–17399	C43–C449
Secondary and unspecified malignant neoplasm of lymph nodes																										19600–19699	C77–C779
Genital cancer	|	108	6	114	1.05599	0.46264	–	2.41034	0.897	0.997439	0.422582	0.01	0.434771	–	2.2883	0.995	event5	108	6	114	1.05599	0.46264	2.41034	0.897		18100–18799	C51–C529, C54–C639
Other cancer type	|	125	13	138	1.9858	1.11869	–	3.52502	0.019	1.72991	0.519076	1.83	0.960752	–	3.11483	0.068	event6	125	13	138	1.9858	1.11869	3.52502	0.019		remaining codes	remaining codes
Substance abuse																										29100–29199, 30309–30499	F10–F199
Subcategory	|	HIV–	HIV+	Total	crude OR	lower		upper	P	adj OR	Std. Err.	z	lower		upper
Substance abuse alcohol	|	487	72	559	2.87121	2.23299	–	3.69183	0	2.37658	0.323671	6.36	1.8198	–	3.10369	0	event1	487	72	559	2.87121	2.23299	3.69183	0		29100–29199, 30300–30399	F10–F109
Substance abuse opiods	|	15	35	50	44.332	24.2121	–	81.1713	0	32.1263	10.2878	10.83	17.1506	–	60.1785	0	event2	15	35	50	44.332	24.2121	81.1713	0		30400–30419	F11–F119
Substance abuse other	|	32	22	54	13.0626	7.59072	–	22.4788	0	8.00602	2.4936	6.68	4.34808	–	14.7413	0	event3	32	22	54	13.0626	7.59072	22.4788	0		30420–30499	F12–F199
Drug poisoning																										96000–98999	T36–T659
Subcategory (poisoning by)	|	HIV–	HIV+	Total	crude OR	lower		upper	P	adj OR	Std. Err.	z	lower		upper
Narcotics and hallucinogens	|	46	41	87	16.9348	11.1163	–	25.7987	0	10.9043	2.52496	10.32	6.92622	–	17.1672	0	event1	46	41	87	16.9348	11.1163	25.7987	0		96500–96509, 96790–96799	T40–T409
Other psychotropic drugs	|	69	16	85	4.42214	2.56413	–	7.6265	0	1.58912	0.55169	1.33	0.804729	–	3.13809	0.182	event2	69	16	85	4.42214	2.56413	7.6265	0		97000–97199	T43–T439
Nonopioid analgesics, antipyretics and antirheumatics	|	88	14	102	3.03439	1.72384	–	5.34127	0	1.50611	0.501269	1.23	0.784437	–	2.89172	0.219	event3	88	14	102	3.03439	1.72384	5.34127	0		96510–96599	T39–T399
Antiepileptic, sedative–hypnotic and antiparkinsonism drugs	|	38	13	51	6.50002	3.46272	–	12.2015	0	2.41913	0.942931	2.27	1.12688	–	5.19328	0.023	event4	38	13	51	6.50002	3.46272	12.2015	0		96700–96789	T42–T429
Systemic antibiotics, other systemic anti–infectives and antiparasitics	|	72	14	86	3.69446	2.08412	–	6.54907	0	1.70993	0.587299	1.56	0.87221	–	3.35224	0.118	event5	72	14	86	3.69446	2.08412	6.54907	0		96000–96199	T36–T379
Alcohol	|	36	8	44	4.22223	1.96261	–	9.08341	0	2.0513	0.935288	1.58	0.839311	–	5.01341	0.115	event6	36	8	44	4.22223	1.96261	9.08341	0		97900–98099	T51–T519
Other substances	|	465	68	533	2.84312	2.19497	–	3.68267	0	1.99696	0.295093	4.68	1.49482	–	2.6678	0	event7	465	68	533	2.84312	2.19497	3.68267	0		remaining codes	remaining codes
Ear, nose, and throat diseases																										38000–38999, 46000–46599, 50000–50999	H60–H959, J00–J069, J30–J399
Acute pharyngitis and sinusitis	|	67	8	75	2.27635	1.09124	–	4.74853	0.028	1.92893	0.736852	1.72	0.912338	–	4.07827	0.085	event1	67	8	75	2.27635	1.09124	4.74853	0.028		46100–46299	J01–J029
Acute tonsillitis	|	127	15	142	2.25	1.31602	–	3.84682	0.003	1.75224	0.494977	1.99	1.00726	–	3.0482	0.047	event2	127	15	142	2.25	1.31602	3.84682	0.003		46300–46399	J03–J039
Other acute upper resp. tract infections	|	39	8	47	3.92017	1.8271	–	8.41098	0	3.65275	1.43669	3.29	1.68978	–	7.89608	0.001	event3	39	8	47	3.92017	1.8271	8.41098	0		46000–46099, 46400–46599	J00–J009, J04–J069
Chronic pharyngitis and sinusitis	|	64	10	74	2.97642	1.52663	–	5.80306	0.001	2.60078	0.90232	2.75	1.31761	–	5.13359	0.006	event4	64	10	74	2.97642	1.52663	5.80306	0.001		50200–50399	J31–J329
Chronic disease of tonsils and adenoids	|	231	43	274	3.6084	2.59522	–	5.01713	0	3.28973	0.561329	6.98	2.35461	–	4.59622	0	event5	231	43	274	3.6084	2.59522	5.01713	0		50000–50099	J35–J359
Peritonsilar abscess	|	112	14	126	2.38015	1.36422	–	4.15265	0.002	1.98151	0.57635	2.35	1.12051	–	3.50413	0.019	event6	112	14	126	2.38015	1.36422	4.15265	0.002		50100–50199	J36–J369
Other chronic upper respiratory tract disorders	|	412	27	439	1.24778	0.843616	–	1.84558	0.268	1.10778	0.224198	0.51	0.745045	–	1.64712	0.613	event7	412	27	439	1.24778	0.843616	1.84558	0.268		50400–50999	J30–J309, J33–J349, J37–J399
Diseases of external ear	|	85	10	95	2.2353	1.16083	–	4.3043	0.016	1.90592	0.64953	1.89	0.977275	–	3.71698	0.058	event8	85	10	95	2.2353	1.16083	4.3043	0.016		38000–38099	H60–H629
Diseases of middle ear and mastoid	|	184	24	208	2.49412	1.62648	–	3.82459	0	2.28956	0.507949	3.73	1.4822	–	3.53667	0	event9	184	24	208	2.49412	1.62648	3.82459	0		38100–38399, 38700–38799	H65–H759
Diseases of inner ear	|	223	13	236	1.1088	0.631936	–	1.94551	0.719	1.05314	0.30348	0.18	0.598688	–	1.85257	0.857	event10	223	13	236	1.1088	0.631936	1.94551	0.719		38400–38699	H80–H839
Other ear disorders	|	386	23	409	1.13517	0.741808	–	1.73711	0.559	1.075	0.234729	0.33	0.700723	–	1.64919	0.74	event11	386	23	409	1.13517	0.741808	1.73711	0.559		38800–38999	H90–H959
Skin diseases																										69000–69539, 69550–70999	L10–L999
Subcategory	|	HIV–	HIV+	Total	crude OR	lower		upper	P	adj OR	Std. Err.	z	lower		upper
Atopic dermatitis	|	41	4	45	1.85366	0.663974	–	5.17498	0.239	1.689	0.890514	0.99	0.60095	–	4.74701	0.32	event1	41	4	45	1.85366	0.663974	5.17498	0.239		69100–69199	L20–L209
Seborrhoeic dermatitis	|	9	4	13	8.44445	2.60053	–	27.4208	0	6.41631	3.95785	3.01	1.91527	–	21.4952	0.003	event2	9	4	13	8.44445	2.60053	27.4208	0		69000–69099	L21–L219
Other dermatitis and eczema	|	145	18	163	2.37245	1.45029	–	3.88095	0.001	1.96385	0.508959	2.6	1.18171	–	3.2637	0.009	event3	145	18	163	2.37245	1.45029	3.88095	0.001		69200–69299	L22–L309
Papulosquamous disorder	|	69	10	79	2.77178	1.42348	–	5.39718	0.003	2.43385	0.840199	2.58	1.23722	–	4.78785	0.01	event4	69	10	79	2.77178	1.42348	5.39718	0.003		69600–69799	L40–L459
Urticaria and erythema	|	96	12	108	2.378	1.30412	–	4.33617	0.005	2.27441	0.699495	2.67	1.24475	–	4.15582	0.008	event5	96	12	108	2.378	1.30412	4.33617	0.005		69500–69539, 69550–69559, 70800–70899	L50–L549
Other skin diseases	|	408	39	447	1.8295	1.31385	–	2.54751	0	1.73975	0.296538	3.25	1.24567	–	2.42982	0.001	event6	408	39	447	1.8295	1.31385	2.54751	0		remaining codes	remaining codes
Gastrointestinal diseases																										52009–57192, 57194–57799	K00–K929, K931–K939
Subcategory	|	HIV–	HIV+	Total	crude OR	lower		upper	P	adj OR	Std. Err.	z	lower		upper
Disorder of jaws, teeth and supporting structures	|	306	35	341	2.19419	1.54212	–	3.12197	0	2.07336	0.3765	4.02	1.45247	–	2.95967	0	event1	306	35	341	2.19419	1.54212	3.12197	0		52009–52699	K00–K109
Disease of salivary glands, oral mucosa, tongue and lips	|	71	14	85	3.74649	2.11209	–	6.64567	0	3.69824	1.08731	4.45	2.07843	–	6.58045	0	event2	71	14	85	3.74649	2.11209	6.64567	0		52700–52999	K11–K149
Disease of esophagus	|	287	26	313	1.73024	1.15539	–	2.59111	0.008	1.54236	0.324468	2.06	1.02122	–	2.32946	0.039	event3	287	26	313	1.73024	1.15539	2.59111	0.008		53000–53099	K20–K239
Gastric, duodenal, peptic, and gastro–jejunal ulcer	|	209	16	225	1.45791	0.875256	–	2.42842	0.148	1.01482	0.275744	0.05	0.595805	–	1.72852	0.957	event4	209	16	225	1.45791	0.875256	2.42842	0.148		53100–53499	K25–K289
Gastritis and duodenitis	|	225	29	254	2.46856	1.67274	–	3.64301	0	2.0177	0.418583	3.38	1.3436	–	3.03	0.001	event5	225	29	254	2.46856	1.67274	3.64301	0		53500–53599	K29–K299
Dyspepsia	|	241	17	258	1.34191	0.819609	–	2.19704	0.242	1.1558	0.295493	0.57	0.700263	–	1.90766	0.571	event6	241	17	258	1.34191	0.819609	2.19704	0.242		53600–53699	K30–K309
Appendicitis	|	318	15	333	0.895632	0.532819	–	1.5055	0.677	0.862548	0.229335	0.56	0.51223	–	1.45245	0.578	event7	318	15	333	0.895632	0.532819	1.5055	0.677		54000–54299	K35–K379
Hernia	|	762	41	803	1.02289	0.744044	–	1.40624	0.889	0.956269	0.156431	0.27	0.693964	–	1.31772	0.785	event8	762	41	803	1.02289	0.744044	1.40624	0.889		54400–55399	K40–K469
Non–infective enteritis and colitis	|	266	24	290	1.71818	1.13024	–	2.61197	0.011	1.36728	0.301209	1.42	0.887852	–	2.1056	0.156	event9	266	24	290	1.71818	1.13024	2.61197	0.011		56100–56199	K50–K529
Fissure/abscess of anal and rectal regions	|	267	49	316	3.53786	2.60143	–	4.81136	0	3.29208	0.52261	7.51	2.41181	–	4.49362	0	event10	267	49	316	3.53786	2.60143	4.81136	0		56500–56699	K60–K619
Other disease of intestines and peritoneum	|	508	43	551	1.62153	1.18392	–	2.2209	0.003	1.304	0.217074	1.59	0.940978	–	1.80707	0.111	event11	508	43	551	1.62153	1.18392	2.2209	0.003		56200–56499, 56700–56999	K55–K599, K62–K679
Liver disease	|	82	18	100	4.17076	2.50413	–	6.94663	0	3.6713	0.976528	4.89	2.17976	–	6.18344	0	event12	82	18	100	4.17076	2.50413	6.94663	0		57000–57192, 57194–57399	K70–K779
Disorder of gallbladder and biliary tract	|	327	26	353	1.51914	1.0157	–	2.27213	0.042	1.36433	0.285595	1.48	0.905189	–	2.05638	0.138	event13	327	26	353	1.51914	1.0157	2.27213	0.042		57400–57699	K80–K839
Pancreatitis	|	93	9	102	1.84179	0.928044	–	3.65519	0.081	1.09099	0.404214	0.24	0.527771	–	2.25524	0.814	event14	93	9	102	1.84179	0.928044	3.65519	0.081		57700–57719	K85–K862
Other gastrointestinal disease	|	124	23	147	3.55334	2.27181	–	5.5578	0	2.62389	0.630346	4.02	1.63855	–	4.20177	0	event15	124	23	147	3.55334	2.27181	5.5578	0		remaining codes	remaining codes
Eye diseases																										36000–37999	B30–B309, H00–H279, H281–H359, H361–H599
Subcategory	|	HIV–	HIV+	Total	crude OR	lower		upper	P	adj OR	Std. Err.	z	lower		upper
Disorder of eyelid, lacrimal system, and orbit	|	121	11	132	1.73216	0.932518	–	3.21749	0.082	1.69986	0.538832	1.67	0.913261	–	3.16397	0.094	event1	121	11	132	1.73216	0.932518	3.21749	0.082		36100–36299, 36800–36899	H00–H069
Conjunctivitis	|	373	38	411	1.95503	1.39568	–	2.73855	0	1.94629	0.335822	3.86	1.38783	–	2.72946	0	event2	373	38	411	1.95503	1.39568	2.73855	0		36100–36199	H10–H109
Disorder of sclera, cornea, iris, and ciliary body	|	149	9	158	1.14776	0.585551	–	2.24978	0.688	1.04738	0.361968	0.13	0.532031	–	2.06193	0.893	event3	149	9	158	1.14776	0.585551	2.24978	0.688		36300–36599	H15–H229
Disorders of lens	|	142	6	148	0.800603	0.352057	–	1.82063	0.596	0.771861	0.326267	0.61	0.337081	–	1.76744	0.54	event4	142	6	148	0.800603	0.352057	1.82063	0.596		37400–37499	H25–H279, H281–H289
Other eye disease	|	459	25	484	1.03526	0.6906	–	1.55194	0.867	1.01858	0.212479	0.09	0.676754	–	1.53306	0.93	event5	459	25	484	1.03526	0.6906	1.55194	0.867		remaining codes	remaining codes
Lung diseases																										49000–49999, 51000–51999	J40–J850, J852–J999
Subcategory	|	HIV–	HIV+	Total	crude OR	lower		upper	P	adj OR	Std. Err.	z	lower		upper
Chronic bronchitis	|	53	5	58	1.79747	0.716515	–	4.50916	0.211	1.28593	0.637854	0.51	0.486404	–	3.39965	0.612	event1	53	5	58	1.79747	0.716515	4.50916	0.211		49000–49199	J40–J429
COPD	|	97	12	109	2.39068	1.30174	–	4.39055	0.005	2.22601	0.729568	2.44	1.17098	–	4.23161	0.015	event2	97	12	109	2.39068	1.30174	4.39055	0.005			J44–J449
Asthma	|	334	16	350	0.909383	0.549465	–	1.50506	0.712	0.843548	0.219214	0.65	0.506881	–	1.40383	0.513	event3	334	16	350	0.909383	0.549465	1.50506	0.712		49300–49399	J45–J469
Pneumothorax	|	55	7	62	2.42367	1.10222	–	5.32944	0.028	2.26791	0.917002	2.03	1.02672	–	5.00955	0.043	event4	55	7	62	2.42367	1.10222	5.32944	0.028		51200–51299	J93–J939
Lung abscess/empyema without pneumonia	|	12	3	15	4.75	1.34043	–	16.8322	0.016	4.27425	2.7862	2.23	1.19123	–	15.3364	0.026	event5	12	3	15	4.75	1.34043	16.8322	0.016		51000–51099, 51300–51399	J850, J852–J869
Respiratory disease principally affecting the interstitium	|	11	7	18	12.0909	4.68715	–	31.1896	0	12.1463	5.87314	5.16	4.70823	–	31.3349	0	event6	11	7	18	12.0909	4.68715	31.1896	0		51400–51499, 51700–51799, 51900–51919	J80–J849
Other lung disease	|	88	11	99	2.38489	1.27154	–	4.4731	0.007	2.06312	0.675696	2.21	1.08579	–	3.92015	0.027	event7	88	11	99	2.38489	1.27154	4.4731	0.007		remaining codes	remaining codes
Kidney diseases																										58000–58499, 59109–59409, 59510–59609, 59800–59999	N00–N088, N13–N298, N31–N338, N342–N389
Subcategory	|	HIV–	HIV+	Total	crude OR	lower		upper	P	adj OR	Std. Err.	z	lower		upper
Glomerular disease	|	41	6	47	2.78049	1.18049		6.5491	0.019	2.69009	1.2285	2.17	1.09912		6.58403	0.03	event1	41	6	47	2.78049	1.18049	6.5491	0.019		58000–58499	N00–N088
Acute, chronic and unspecified renal failure	|	38	3	41	1.5	0.463041		4.85918	0.499	1.06019	0.672309	0.09	0.305914		3.67422	0.927	event2	38	3	41	1.5	0.463041	4.85918	0.499		59310–59329	N17–N199
Urolithiasis	|	241	17	258	1.34302	0.81964		2.20061	0.242	1.31924	0.333616	1.1	0.803655		2.16561	0.273	event3	241	17	258	1.34302	0.81964	2.20061	0.242		59200–59299, 59400–59499	N20–N239
Other kidney diseases	|	142	11	153	1.47324	0.797044		2.7231	0.216	1.39205	0.440557	1.05	0.748629		2.58848	0.296	event4	142	11	153	1.47324	0.797044	2.7231	0.216		remaining codes	remaining codes
Non–IHD cardiovascular diseases																										39000–40499, 42000–42009, 42200–44599, 44700–45899	I00–I159, I26–I328, I34–I379, I40–I879, I890, I892–I999, G45–G459
Subcategory	|	HIV–	HIV+	Total	crude OR	lower		upper	P	adj OR	Std. Err.	z	lower		upper
Hypertension	|	278	8	286	0.543652	0.268535	–	1.10063	0.09	0.527991	0.190656	1.77	0.260172	–	1.0715	0.077	event1	278	8	286	0.543652	0.268535	1.10063	0.09		40000–40499	I10–I159
Pulmonary heart disease	|	28	2	30	1.35714	0.323303	–	5.69694	0.677	0.838447	0.638143	0.23	0.188636	–	3.72672	0.817	event2	28	2	30	1.35714	0.323303	5.69694	0.677		42600–42699	I26–I289
Peri– and myocarditis	|	38	2	40	1	0.240802	–	4.1528	1	0.867586	0.635784	0.19	0.206317	–	3.6483	0.846	event3	38	2	40	1	0.240802	4.1528	1		42000–42009, 42200–42299	I30–I309, I40–I419
Cardiomyopathy	|	37	4	41	2.05405	0.732143	–	5.76272	0.171	1.61974	0.90967	0.86	0.538763	–	4.8696	0.39	event4	37	4	41	2.05405	0.732143	5.76272	0.171		42500–42599	I42–I429
Arrhythmia	|	336	16	352	0.903396	0.545137	–	1.4971	0.693	0.813272	0.213389	0.79	0.486289	–	1.36012	0.431	event5	336	16	352	0.903396	0.545137	1.4971	0.693		42740–42799	I44–I499
Heart failure	|	60	7	67	2.23725	1.01629	–	4.92506	0.045	1.86758	0.807005	1.45	0.800693	–	4.35607	0.148	event6	60	7	67	2.23725	1.01629	4.92506	0.045		42700–42719	I50–I509
Heart valve disease	|	52	3	55	1.09635	0.341984	–	3.51476	0.877	0.888966	0.536513	0.2	0.272373	–	2.90139	0.845	event7	52	3	55	1.09635	0.341984	3.51476	0.877		39400–39709, 42400–42499	I34–I379
Ischemic cerebral event	|	134	14	148	2.00829	1.15099	–	3.50416	0.014	2.37978	0.729031	2.83	1.3055	–	4.33808	0.005	event8	134	14	148	2.00829	1.15099	3.50416	0.014		43200–43599	G45–G459, I63–I639
Subarachnoidal/cerebral hemorrhage	|	48	2	50	0.791667	0.192416	–	3.2572	0.746	0.873361	0.633517	0.19	0.210741	–	3.61941	0.852	event9	48	2	50	0.791667	0.192416	3.2572	0.746		43000–43199	I60–I629
Other cerebral vascular diseases	|	142	6	148	0.800387	0.351816	–	1.82089	0.595	0.543028	0.247145	1.34	0.222546	–	1.32503	0.18	event10	142	6	148	0.800387	0.351816	1.82089	0.595		43600–43899	I64–I699
Arterial and capillary diseases	|	176	13	189	1.40876	0.799103	–	2.48353	0.236	1.27856	0.375999	0.84	0.718459	–	2.27533	0.403	event11	176	13	189	1.40876	0.799103	2.48353	0.236		44000–44599, 44700–44899	I70–I799
Thrombophlebitis	|	121	29	150	4.64229	3.0821	–	6.99225	0	4.35485	0.924317	6.93	2.8728	–	6.60147	0	event12	121	29	150	4.64229	3.0821	6.99225	0		45100–45199	I80–I809
Varicose veins of lower extremities	|	242	15	257	1.17854	0.698742	–	1.9878	0.538	1.09844	0.295072	0.35	0.648814	–	1.85966	0.727	event13	242	15	257	1.17854	0.698742	1.9878	0.538		45400–45499	I83–I839
Hemorrhoids	|	261	18	279	1.31232	0.812749	–	2.11897	0.266	1.32455	0.324099	1.15	0.819961	–	2.13967	0.251	event14	261	18	279	1.31232	0.812749	2.11897	0.266		45500–45599	I84–I849
Other non–IHD vascular diseases	|	117	20	137	3.25813	2.0257	–	5.24035	0	2.87355	0.718379	4.22	1.76044	–	4.69047	0	event15	117	20	137	3.25813	2.0257	5.24035	0		remaining codes	remaining codes
Ischemic heart disease (IHD)																										41000–41499	I20–I259
Subcategory	|	HIV–	HIV+	Total	crude OR	lower		upper	P	adj OR	Std. Err.	z	lower		upper
Angina pectoris	|	336	20	356	1.13466	0.718166	–	1.79268	0.588	1.11018	0.30056	0.39	0.653054	–	1.8873	0.699	event1	336	20	356	1.13466	0.718166	1.79268	0.588		41300–41399	I20–I209
Myocardial infarction	|	215	10	225	0.881505	0.464765	–	1.67192	0.699	0.751085	0.273493	0.79	0.367909	–	1.53334	0.432	event2	215	10	225	0.881505	0.464765	1.67192	0.699		41000–41099	I21–I239
Other IHDs	|	201	13	214	1.23333	0.700069	–	2.17278	0.468	1.29709	0.448067	0.75	0.65907	–	2.55276	0.451	event3	201	13	214	1.23333	0.700069	2.17278	0.468		41100–41299, 41400–41499	I24–I259
Neurological diseases																										33000–35809, 73300–73319	G10–G449, G46–G999
Subcategory	|	HIV–	HIV+	Total	crude OR	lower		upper	P	adj OR	Std. Err.	z	lower		upper
Hereditary, atrophic, extrapyramidal, and degenerative CNS disease	|	26	6	32	4.42819	1.81342	–	10.8132	0.001	4.07801	1.90461	3.01	1.63267	–	10.1859	0.003	event1	26	6	32	4.42819	1.81342	10.8132	0.001		33000–33399	G10–G329
Multiple sclerosis and other demyelinating CNS disease	|	55	1	56	0.345015	0.0477128	–	2.49483	0.292	0.333879	0.337458	1.09	0.0460533	–	2.42056	0.278	event2	55	1	56	0.345015	0.0477128	2.49483	0.292		34000–34099	G35–G379
Epilepsy, migraine and other episodic CNS disorder	|	532	40	572	1.43539	1.03833	–	1.98429	0.029	1.42443	0.236517	2.13	1.02874	–	1.97232	0.033	event3	532	40	572	1.43539	1.03833	1.98429	0.029		34500–34709	G40–G449, G46–G479
Facial nerve disorder	|	44	8	52	3.45455	1.62641	–	7.33759	0.001	3.53476	1.36205	3.28	1.66099	–	7.52237	0.001	event4	44	8	52	3.45455	1.62641	7.33759	0.001		35000–35099	G51–G519
Other nerve, nerve root, plexus disorder	|	291	15	306	0.979234	0.581716	–	1.6484	0.937	0.946543	0.252298	0.21	0.561378	–	1.59597	0.837	event5	291	15	306	0.979234	0.581716	1.6484	0.937		35100–35399, 35600–35799	G50–G509, G52–G599
Polyneuropathy	|	48	8	56	3.17852	1.50089	–	6.73132	0.003	2.8705	1.12744	2.68	1.32933	–	6.19843	0.007	event6	48	8	56	3.17852	1.50089	6.73132	0.003		35400–35499	G60–G649
Neuromuscular, muscular, and other neurological diseases	|	103	2	105	0.367728	0.0906198	–	1.49221	0.162	0.326435	0.234033	1.56	0.0800834	–	1.33061	0.118	event7	103	2	105	0.367728	0.0906198	1.49221	0.162		remaining codes	remaining codes
Trauma																										80000–95999, 99000–99699	S00–T357, T66–T758
Subcategory	|	HIV–	HIV+	Total	crude OR	lower		upper	P	adj OR	Std. Err.	z	lower		upper
Injuries to
Head	|	3974	285	4259	1.41402	1.24383	–	1.6075	0	1.45974	0.0980727	5.63	1.27963	–	1.66518	0	event1	3974	285	4259	1.41402	1.24383	1.6075	0		80000–80499, 83000–83099, 85000–85999, 87000–87399, 91000–91099, 92000–92199	S00–S099
Neck	|	563	16	579	0.536314	0.325639	–	0.883287	0.014	0.495215	0.126858	2.74	0.299739	–	0.818171	0.006	event2	563	16	579	0.536314	0.325639	0.883287	0.014		80500–80619, 87400–87499	S10–S199
Thorax	|	672	71	743	2.04013	1.5915	–	2.61524	0	2.04394	0.2644	5.53	1.5862	–	2.63377	0	event3	672	71	743	2.04013	1.5915	2.61524	0		80700–80799, 80900–80999, 86000–86299, 87500–87699, 91100–91199, 92200–92299	S20–S299
Abdomen, lower back, lumbar spine, pelvis	|	477	37	514	1.47904	1.05665	–	2.07028	0.023	1.35043	0.236717	1.71	0.957777	–	1.90406	0.087	event4	477	37	514	1.47904	1.05665	2.07028	0.023		80620–80699, 80800–80899, 84600–84799, 86300–86999, 87700–87899	S30–S399
Shoulder and upper arm	|	1202	50	1252	0.785805	0.590363	–	1.04595	0.099	0.737096	0.10903	2.06	0.551589	–	0.984991	0.039	event5	1202	50	1252	0.785805	0.590363	1.04595	0.099		81000–81299, 83100–83199, 84000–84099, 88000–88099, 91200–91299, 92300–92399	S40–S499
Elbow and forearm	|	1425	81	1506	1.08318	0.862122	–	1.36092	0.493	1.08721	0.128322	0.71	0.862674	–	1.37019	0.479	event6	1425	81	1506	1.08318	0.862122	1.36092	0.493		81300–81399, 83200–83299, 84100–84199, 88100–88199, 91300–91399, 92400–92499	S50–S599
Wrist and hand	|	6298	253	6551	0.734317	0.642688	–	0.839009	0	0.707065	0.0491635	4.99	0.616984	–	0.810299	0	event7	6298	253	6551	0.734317	0.642688	0.839009	0		81400–81799, 83300–83499, 84200–84299, 88200–88399, 88500–88699, 91400–91599, 92500–92699	S60–S699
Hip and thigh	|	389	40	429	1.96962	1.41883	–	2.73424	0	1.89321	0.321608	3.76	1.35707	–	2.64117	0	event8	389	40	429	1.96962	1.41883	2.73424	0		82000–82199, 83500–83599, 84300–84399, 89000–89099	S70–S799
Knee and lower leg	|	3334	132	3466	0.738441	0.617544	–	0.883007	0.001	0.71977	0.0666094	3.55	0.600374	–	0.862912	0	event9	3334	132	3466	0.738441	0.617544	0.883007	0.001		82200–82399, 83600–83699, 84400–84499, 89100–89199	S80–S899
Ankle and foot	|	4103	161	4264	0.725334	0.61579	–	0.854365	0	0.716169	0.0606051	3.94	0.606714	–	0.845372	0	event10	4103	161	4264	0.725334	0.61579	0.854365	0		82400–82699, 83700–83899, 84500–84599, 89200–89399, 89500–89699, 91700–91799, 92800–92899	S90–S999
Multiple body regions or unspecified part of trunk, limb or body region	|	39	2	41	0.974099	0.233533	–	4.0631	0.971	0.850552	0.623035	0.22	0.20239	–	3.57447	0.825	event11	39	2	41	0.974099	0.233533	4.0631	0.971		82700–82999, 81800–81999, 83900–83999, 84800–84899, 87900–87999, 88400–88499, 88700–88799, 89400–89499, 89700–89799, 90000–90999, 91600–91699, 91800–91899, 92700–92799, 92900–92999	T00–S149
Effects of foreign body entering through natural orifice	|	1367	53	1420	0.729794	0.552673	–	0.963678	0.026	0.718275	0.102646	2.32	0.542812	–	0.950456	0.021	event12	1367	53	1420	0.729794	0.552673	0.963678	0.026		93000–93999	T15–T199
Burns, corrosions, and frostbites	|	457	22	479	0.913772	0.594395	–	1.40476	0.681	0.916356	0.202163	0.4	0.594669	–	1.41206	0.692	event13	457	22	479	0.913772	0.594395	1.40476	0.681		94000–94999, 99100–99199	T20–T357
Other/unspecified effects of external cause	|	88	7	95	1.5122	0.699951	–	3.26702	0.293	1.42148	0.56533	0.88	0.651949	–	3.09933	0.377	event14	88	7	95	1.5122	0.699951	3.26702	0.293		99000–99099, 99200–99699	T66–T758
Other injuries	|	862	96	958	2.16398	1.74509	–	2.68341	0	2.19687	0.246986	7	1.76241	–	2.73843	0	event15	862	96	958	2.16398	1.74509	2.68341	0		remaining codes	remaining codes
Rheumatological diseases																										44600–44699, 69549, 71000–73299, 73320–73809	M00–M999
Subcategory	|	HIV–	HIV+	Total	crude OR	lower		upper	P	adj OR	Std. Err.	z	lower		upper
Infectious arthropathy	|	98	14	112	2.71836	1.5518	–	4.76185	0	2.76472	0.805917	3.49	1.56144	–	4.89527	0	event1	98	14	112	2.71836	1.5518	4.76185	0		71000–71199, 71490	M00–M039
Inflammatory arthropathy	|	186	14	200	1.43011	0.830749	–	2.46189	0.197	1.31369	0.372338	0.96	0.753766	–	2.28954	0.336	event2	186	14	200	1.43011	0.830749	2.46189	0.197		71200–71299	M05–M149
Arthrosis	|	413	17	430	0.77812	0.476933	–	1.26951	0.315	0.823449	0.207277	0.77	0.502775	–	1.34865	0.44	event3	413	17	430	0.77812	0.476933	1.26951	0.315			M15–M199
Other joint disorders	|	1431	40	1471	0.523533	0.381387	–	0.718659	0	0.521701	0.0848274	4	0.379331	–	0.717505	0	event4	1431	40	1471	0.523533	0.381387	0.718659	0		71300–71489, 71500–71599	M20–M259
Systemic connective tissue disorders	|	66	4	70	1.15178	0.419455	–	3.16265	0.784	1.09321	0.565832	0.17	0.396397	–	3.01492	0.863	event5	66	4	70	1.15178	0.419455	3.16265	0.784		71600–71699, 73400–73499, 44600–44699	M30–M369
Dorsopathy	|	1526	85	1611	1.06031	0.849126	–	1.32402	0.605	1.06935	0.121594	0.59	0.855716	–	1.33631	0.555	event6	1526	85	1611	1.06031	0.849126	1.32402	0.605		72500–72699, 72800–72899, 73500–73599	M40–M549
Disorder of muscle, synovium, tendon	|	934	52	986	1.05903	0.79866	–	1.40429	0.69	1.09115	0.157873	0.6	0.821726	–	1.4489	0.547	event7	934	52	986	1.05903	0.79866	1.40429	0.69		73100–73399	M60–M689
Disorders of bone density and structure	|	78	6	84	1.46488	0.636658	–	3.37051	0.369	1.48961	0.634529	0.94	0.646379	–	3.43288	0.35	event8	78	6	84	1.46488	0.636658	3.37051	0.369		72300–72309	M80–M859
Other rheumatological diseases	|	1591	73	1664	0.867711	0.683714	–	1.10122	0.243	0.887988	0.108649	0.97	0.698649	–	1.12864	0.332	event9	1591	73	1664	0.867711	0.683714	1.10122	0.243		remaining codes	remaining codes
Non–diabetic endocrine diseases																										24000–24609, 25100–27909	E00–E079, E15–E909
Subcategory	|	HIV–	HIV+	Total	crude OR	lower		upper	P	adj OR	Std. Err.	z	lower		upper
Thyroid diseases	|	203	3	206	0.278051	0.0887293	–	0.871327	0.028	0.27262	0.158929	2.23	0.0869632	–	0.854636	0.026	event1	203	3	206	0.278051	0.0887293	0.871327	0.028		24000–24609	E00–E079
Obesity	|	95	4	99	0.799828	0.293995	–	2.17597	0.662	0.803577	0.410445	0.43	0.295296	–	2.18675	0.669	event2	95	4	99	0.799828	0.293995	2.17597	0.662		27700–27799	E65–E689
Metabolic disorder	|	153	19	172	2.37799	1.4718	–	3.84212	0	2.37897	0.58404	3.53	1.47034	–	3.84911	0	event3	153	19	172	2.37799	1.4718	3.84212	0		27000–27699, 27800–27909	E70–E909
Other endocrine disorder	|	152	10	162	1.25141	0.658777	–	2.37719	0.493	1.2044	0.396414	0.57	0.631839	–	2.29579	0.572	event4	152	10	162	1.25141	0.658777	2.37719	0.493		remaining codes	remaining codes
Diabetes mellitus (DM)																										24900–25099	E10–E149, G590, G632, H280, H360, M142, N083
Subcategory	|	HIV–	HIV+	Total	crude OR	lower		upper	P	adj OR	Std. Err.	z	lower		upper
DM insulin dependent	|	254	9	263	0.672152	0.345357	–	1.30818	0.242	0.753404	0.266043	0.8	0.377095	–	1.50524	0.423	event1	254	9	263	0.672152	0.345357	1.30818	0.242		24900–24999	E10–E109
DM insulin independent	|	206	9	215	0.82848	0.423669	–	1.62008	0.582	0.910211	0.315673	0.27	0.461248	–	1.79618	0.786	event2	206	9	215	0.82848	0.423669	1.62008	0.582		25000–25099	E11–E119
Unspecified DM	|	87	2	89	0.436782	0.107522	–	1.77433	0.247	0.521262	0.385719	0.88	0.122234	–	2.2229	0.379	event3	87	2	89	0.436782	0.107522	1.77433	0.247			E12–E149, G590, G632, H280, H360, M142, N083
