# Supplementary material for: Morbidity and Risk of Subsequent Diagnosis of HIV: A Population Based Case Control Study Identifying Indicator Diseases for HIV Infection
Source: PLoS One. 2012 Mar 5;7(3):e32538. doi: 10.1371/journal.pone.0032538 (PMC3293814; doi:10.1371/journal.pone.0032538)
Supplement: Table S2 — Section 1 to 22 contains information and risk estimates on subcategorized disease groups for each of the 22 major disease categories. First-time diagnoses within each disease group were recorded if occurring less than 5 years prior to index date. Unadjusted odds ratio [OR] and adjusted odds ratio [aOR] for all other variables within the same disease category are shown with 95% confidence intervals [95% CI]. The number of persons in the analyses were: Cases (n = 2,036) and controls (n = 35,718). (XLS) [file pone.0032538.s002.xls]

## Sheet: Ark1
Table S2. Section 1 to 22 contains information and risk estimates on subcategorized disease groups for each of the 22 major disease categories. First-time diagnoses within each disease group were recorded if occurring less than 5 years prior to index date. Unadjusted odds ratio [OR] and adjusted odds ratio [aOR] for all other variables within the same disease category are shown with 95% confidenc…
Section 1: Sexually transmitted infections (STIs) and viral hepatitis
	Hospital contacts
Disease	Cases	Controls		OR (95% CI)	aOR (95% CI)
Syphilis	15	2		135 (30.8–590)	94.7 (20.9–429)
Condyloma	55	95		9.92 (7.09–13.9)	8.99 (6.32–12.8)
Anogenital herpes simplex	7	10		11.9 (4.52–31.2)	12.7 (4.65–34.8)
Hepatitis A	14	4		62.1 (20.4–189)	41.6 (11.7–148)
Non "A" viral hepatitis	77	55		25.1 (17.7–35.7)	23.6 (16.5–33.7)
Other STIs	18	12		26.1 (12.6–54.2)	14.8 (6.35–34.6)
Section 2: Lower respiratory tract infections (LRTIs)
	Hospital contacts
Disease	Cases	Controls		OR (95% CI)	aOR (95% CI)
Bronchitis and non-specific LRTIs	8	55		2.62 (1.24–5.54)	1.47 (0.66–3.28)
Influenza and viral pneumonia	9	43		3.69 (1.79–7.61)	3.21 (1.51–6.81)
Pneumococcal pneumonia	9	14		11.0 (4.75–25.4)	4.33 (1.63–11.5)
Other bacterial pneumonia	17	42		7.40 (4.20–13.0)	2.79 (1.44–5.40)
Unspecified pneumonia	126	290		8.47 (6.81–10.5)	7.56 (6.03–9.48)
Section 3: CNS infections
	Hospital contacts
Disease	Cases	Controls		OR (95% CI)	aOR (95% CI)
Bacterial meningitis	5	9		9.53 (3.19–28.5)	5.51 (1.60–19.0)
Viral meningitis and encephalitis	9	25		6.64 (3.08–14.3)	6.33 (2.90–13.8)
Other CNS infections	9	10		17.0 (6.74–43.1)	14.7 (5.63–38.1)
Section 4: Skin infections
	Hospital contacts
Disease	Cases	Controls		OR (95% CI)	aOR (95% CI)
Erysipelas	25	76		5.82 (3.69–9.17)	3.92 (2.39–6.45)
Pilonidal cyst	8	85		1.58 (0.76–3.27)	1.26 (0.60–2.66)
Abscess, furuncle, and carbuncle	137	409		6.22 (5.10–7.59)	5.15 (4.17–6.35)
Fungal skin infections	3	11		4.80 (1.34–17.2)	4.41 (1.18–16.5)
Other skin infections	45	95		8.80 (6.12–12.7)	5.29 (3.56–7.86)
Section 5: Other infections
	Hospital contacts
Disease	Cases	Controls		OR (95% CI)	aOR (95% CI)
Infectious gastroenteritis	50	216		4.15 (3.03–5.68)	3.48 (2.49–4.87)
Malaria	10	12		14.5 (6.28–33.7)	9.53 (3.86–23.5)
Mononucleosis	11	19		9.49 (4.51–20.0)	8.64 (4.04–18.5)
Candida infection	40	22		33.8 (19.9–57.3)	25.5 (14.6–44.6)
Herpes zoster	22	8		49.2 (21.9–110)	33.7 (14.3–79.6)
Sepsis	23	34		12.1 (7.12–20.7)	4.90 (2.52–9.52)
Pyolonephritis	12	40		5.23 (2.74–9.97)	2.63 (1.25–5.51)
Cystitis	29	136		3.85 (2.57–5.78)	2.45 (1.55–3.87)
Endocarditis	11	7		27.0 (10.4–69.6)	23.2 (8.71–61.9)
Mycobacterial infections including tuberculosis	24	21		20.2 (11.3–36.4)	15.2 (7.99–29.1)
Lymphangitis	5	8		10.6 (3.46–32.5)	7.88 (2.40–25.9)
Unspecified viral illness	23	44		9.18 (5.53–15.2)	7.87 (4.56–13.6)
Other types of infection	67	182		6.73 (5.06–8.95)	4.77 (3.46–6.56)
Section 6: Hematological diseases
	Hospital contacts
Disease	Cases	Controls		OR (95% CI)	aOR (95% CI)
Nutrition deficiency anemia	7	27		4.61 (2.01–10.6)	3.44 (1.42–8.30)
Hemolytic anemia	2	7		5.06 (1.05–24.4)	2.70 (0.47–15.5)
Unspecified anemia	24	44		10.3 (6.24–17.2)	7.26 (4.19–12.6)
Aplastic and other specified anemias	7	17		7.28 (3.02–17.6)	3.11 (1.11–8.70)
Coagulation defect, purpura and non-thrombocytopenic hemorrhagic diseases	5	23		3.83 (1.45–10.1)	1.35 (0.38–4.84)
Thrombocytopenia	15	10		26.7 (12.0–59.6)	24.0 (10.5–54.7)
Lymphadenitis	13	42		5.56 (2.97–10.4)	4.58 (2.38–8.79)
Lymphoma	18	43		7.70 (4.41–13.4)	5.83 (3.22–10.5)
Other hematological diseases	5	18		5.02 (1.86–13.5)	4.30 (1.54–12.0)
Section 7: Non-AIDS defining cancers
	Hospital contacts
Disease	Cases	Controls		OR (95% CI)	aOR (95% CI)
Digestive tract cancer	7	54		2.44 (1.11–5.37)	1.76 (0.76–4.11)
Respiratory tract cancer	4	24		3.11 (1.08–8.97)	2.10 (0.70–6.31)
Malignant skin cancer	18	117		2.85 (1.72–4.71)	2.77 (1.67–4.60)
Secondary and unspecified malignant neoplasm of lymph nodes	11	22		9.10 (4.41–18.8)	6.74 (3.14–14.5)
Genital cancer	6	83		1.32 (0.57–3.03)	1.02 (0.43–2.43)
Other cancer types	18	111		3.02 (1.82–4.99)	2.28 (1.33–3.92)
Section 8: Substance abuse
	Hospital contacts
Disease	Cases	Controls		OR (95% CI)	aOR (95% CI)
Substance abuse alcohol	97	520		3.45 (2.76–4.32)	2.31 (1.79–2.98)
Substance abuse opiods	69	17		73.9 (42.9–127)	43.5 (24.6–76.8)
Substance abuse other	51	55		16.4 (11.2–24.1)	6.54 (4.07–10.5)
Section 9: Poisoning
	Hospital contacts
Disease	Cases	Controls		OR (95% CI)	aOR (95% CI)
Poisoning by
Narcotics and hallucinogens	47	43		18.8 (12.4–28.5)	11.2 (7.08–17.8)
Other psychotropic drugs	19	51		6.55 (3.85–11.1)	2.39 (1.20–4.75)
Nonopioid analgesics, antipyretics and antirheumatics	12	60		3.41 (1.83–6.36)	1.10 (0.50–2.43)
Antiepileptic, sedative-hypnotic and antiparkinsonism drugs	14	29		8.38 (4.42–15.9)	1.68 (0.71–3.98)
Systemic antibiotics, other systemic anti-infectives and antiparasitics	15	51		5.07 (2.85–9.03)	1.90 (0.91–3.96)
Alcohol	9	37		4.28 (2.06–8.86)	1.74 (0.71–4.27)
Other substances	70	358		3.50 (2.70–4.55)	2.34 (1.74–3.16)
Section 10: Ear, nose, and throat diseases
	Hospital contacts
Disease	Cases	Controls		OR (95% CI)	aOR (95% CI)
Acute pharyngitis and sinusitis	7	44		2.75 (1.23–6.14)	2.45 (1.08–5.57)
Acute tonsillitis	16	89		3.01 (1.76–5.16)	1.99 (1.12–3.54)
Other acute upper respiratoty tract infections	10	30		5.91 (2.87–12.2)	5.02 (2.38–10.6)
Chronic pharyngitis and sinusitis	8	53		2.68 (1.27–5.66)	1.95 (0.89–4.30)
Chronic disease of tonsils and adenoids	43	129		5.68 (4.01–8.05)	4.95 (3.45–7.09)
Peritonsilar abscess	13	68		3.28 (1.81–5.94)	2.44 (1.30–4.56)
Other chronic upper respiratory tract disorders	28	372		1.32 (0.90–1.95)	1.04 (0.70–1.56)
Diseases of external ear	9	65		2.43 (1.21–4.88)	1.89 (0.92–3.89)
Diseases of middle ear and mastoid	31	154		3.56 (2.41–5.25)	2.88 (1.91–4.34)
Diseases of inner ear	14	229		1.13 (0.65–1.94)	0.98 (0.55–1.73)
Other ear disorders	28	398		1.30 (0.88–1.92)	1.15 (0.76–1.74)
Section 11: Skin diseases
	Hospital contacts
Disease	Cases	Controls		OR (95% CI)	aOR (95% CI)
Atopic dermatitis	4	28		2.43 (0.85–6.94)	1.40 (0.46–4.26)
Seborrhoeic dermatitis	9	8		20.3 (7.83–52.6)	11.8 (4.30–32.6)
Other dermatitis and eczema	25	120		3.73 (2.42–5.76)	2.83 (1.78–4.50)
Papulo-squamous disorder	11	68		2.93 (1.54–5.57)	1.68 (0.83–3.40)
Urticaria and erythema	11	72		2.69 (1.43–5.08)	2.21 (1.14–4.29)
Other skin diseases	44	314		2.50 (1.82–3.44)	2.11 (1.51–2.95)
Section 12: Gastrointestinal diseases
	Hospital contacts
Disease	Cases	Controls		OR (95% CI)	aOR (95% CI)
Disorder of jaws, teeth and supporting structures	33	224		2.59 (1.79–3.74)	2.25 (1.54–3.28)
Disease of salivary glands, oral mucosa, tongue and lips	15	58		4.57 (2.59–8.07)	4.06 (2.27–7.25)
Disease of esophagus	31	269		2.09 (1.44–3.05)	1.55 (1.04–2.32)
Gastric, duodenal, peptic, and gastro-jejunal ulcer	25	193		2.36 (1.55–3.58)	1.43 (0.91–2.26)
Gastritis and duodenitis	39	211		3.36 (2.38–4.74)	2.33 (1.60–3.38)
Dyspepsia	19	183		1.86 (1.16–2.99)	1.48 (0.90–2.41)
Appendicitis	14	234		1.03 (0.60–1.77)	1.00 (0.58–1.72)
Hernia	38	690		0.99 (0.71–1.38)	0.82 (0.58–1.15)
Non-infective enteritis and colitis	28	209		2.40 (1.62–3.57)	1.75 (1.14–2.67)
Fissure/abscess of anal and rectal regions	50	202		4.41 (3.23–6.04)	3.97 (2.88–5.48)
Other disease of intestines and peritoneum	42	431		1.76 (1.27–2.42)	1.12 (0.80–1.59)
Liver diseases	31	103		5.42 (3.62–8.10)	4.35 (2.87–6.61)
Disorder of gallbladder and biliary tract	27	248		1.97 (1.32–2.95)	1.53 (1.01–2.33)
Pancreatitis	15	93		2.89 (1.67–5.00)	1.64 (0.92–2.94)
Other gastrointestinal diseases	22	118		3.39 (2.14–5.36)	1.80 (1.09–2.97)
Section 13: Eye disease
	Hospital contacts
Disease	Cases	Controls		OR (95% CI)	aOR (95% CI)
Disorder of eyelid, lacrimal system, orbit	11	102		1.91 (1.02–3.58)	1.80 (0.96–3.39)
Conjunctivitis	36	291		2.20 (1.55–3.13)	2.13 (1.50–3.04)
Disorders of sclera, cornea, iris, and ciliary body	12	119		1.76 (0.97–3.19)	1.51 (0.82–2.77)
Disorders of lens	6	137		0.80 (0.35–1.82)	0.69 (0.30–1.60)
Other eye diseases	28	399		1.26 (0.85–1.85)	1.20 (0.81–1.78)
Section 14: Lung diseases
	Hospital contacts
Disease	Cases	Controls		OR (95% CI)	aOR (95% CI)
Chronic bronchitis	5	62		1.48 (0.59–3.69)	0.72 (0.27–1.92)
COPD	18	109		3.19 (1.91–5.31)	2.69 (1.56–4.67)
Asthma	25	272		1.62 (1.07–2.45)	1.33 (0.86–2.05)
Pneumothorax	8	40		3.56 (1.66–7.62)	3.00 (1.37–6.55)
Lung abscess/empyema without pneumonia	5	11		8.00 (2.77–23.1)	6.42 (2.16–19.1)
Respiratory disease principally affecting the interstitium	7	13		9.60 (3.83–24.1)	9.22 (3.63–23.4)
Other lung diseases	21	95		4.03 (2.50–6.49)	3.25 (1.98–5.35)
Section 15: Kidney diseases
	Hospital contacts
Disease	Cases	Controls		OR (95% CI)	aOR (95% CI)
Glomerular disease	6	38		2.78 (1.17–6.60)	2.60 (1.03–6.54)
Acute, chronic and unspecified renal failure	4	48		1.51 (0.55–4.20)	0.96 (0.32–2.90)
Urolithiasis	17	196		1.56 (0.95–2.57)	1.48 (0.89–2.44)
Other kidney diseases	14	124		2.01 (1.15–3.49)	1.82 (1.03–3.22)
Section 16: Non-IHD cardiovascular diseases
	Hospital contacts
Disease	Cases	Controls		OR (95% CI)	aOR (95% CI)
Hypertension	19	504		0.69 (0.43–1.09)	0.58 (0.36–0.93)
Pulmonary heart disease	7	36		3.52 (1.57–7.92)	1.60 (0.65–3.93)
Peri- and myocarditis	2	35		1.02 (0.24–4.26)	0.85 (0.20–3.58)
Cardiomyopathy	4	38		1.86 (0.66–5.22)	1.03 (0.33–3.25)
Arrhythmia	22	328		1.22 (0.79–1.89)	1.09 (0.69–1.73)
Heart failure	12	85		2.62 (1.42–4.83)	2.31 (1.16–4.63)
Heart valve diseases	4	62		1.18 (0.43–3.24)	0.86 (0.30–2.44)
Ischemic cerebral event	19	143		2.50 (1.54–4.06)	2.59 (1.46–4.58)
Subarachnoidal/cerebral hemorrhage	2	46		0.78 (0.19–3.20)	0.63 (0.15–2.67)
Other cerebral vascular diseases	13	158		1.54 (0.87–2.73)	0.96 (0.48–1.90)
Arterial and capillary diseases	16	176		1.70 (1.01–2.85)	1.36 (0.79–2.34)
Thrombophlebitis	34	106		5.87 (3.97–8.69)	5.29 (3.51–7.96)
Varicose veins of lower extremities	15	192		1.41 (0.83–2.40)	1.23 (0.72–2.12)
Hemorrhoids	19	217		1.57 (0.98–2.52)	1.56 (0.97–2.50)
Other non-IHD vascular diseases	14	106		2.33 (1.33–4.07)	1.77 (0.98–3.18)
Section 17: Ischemic heart disease (IHD)
	Hospital contacts
Disease	Cases	Controls		OR (95% CI)	aOR (95% CI)
Angina pectoris	19	331		1.07 (0.67–1.71)	0.97 (0.55–1.72)
Myocardial infarction	10	195		0.95 (0.50–1.81)	0.81 (0.39–1.69)
Other IHDs	16	242		1.24 (0.74–2.08)	1.38 (0.71–2.66)
Section 18: Neurological diseases
	Hospital contacts
Disease	Cases	Controls		OR (95% CI)	aOR (95% CI)
Hereditary, atrophic, extrapyramidal, and degenerative CNS disease	6	38		2.83 (1.19–6.72)	2.43 (1.00–5.93)
Multiple sclerosis and other demyelinating CNS disease	1	49		0.37 (0.05–2.67)	0.36 (0.05–2.59)
Epilepsy, migraine and other episodic CNS disorder	46	482		1.70 (1.25–2.31)	1.64 (1.21–2.24)
Facial nerve disorder	8	31		4.53 (2.08–9.86)	4.52 (2.07–9.85)
Other nerve, nerve root, plexus disorder	13	252		0.93 (0.53–1.62)	0.87 (0.50–1.54)
Polyneuropathy	9	47		3.49 (1.71–7.12)	3.04 (1.46–6.35)
Neuromuscular, muscular, and other neurological diseases	6	103		1.03 (0.45–2.34)	0.85 (0.37–1.96)
Section 19: Trauma
	Hospital contacts
Disease	Cases	Controls		OR (95% CI)	aOR (95% CI)
Injuries to
Head	286	3010		1.77 (1.55–2.03)	1.68 (1.46–1.94)
Neck	24	432		0.95 (0.63–1.44)	0.69 (0.45–1.06)
Thorax	83	618		2.42 (1.92–3.07)	2.01 (1.56–2.58)
Abdomen, lower back, lumbar spine, and pelvis	42	404		1.81 (1.31–2.50)	1.30 (0.93–1.83)
Shoulder and upper arm	58	1002		1.01 (0.77–1.32)	0.79 (0.60–1.04)
Elbow and forearm	93	1131		1.46 (1.17–1.81)	1.32 (1.05–1.65)
Wrist and hand	240	4674		0.87 (0.76–1.00)	0.78 (0.67–0.90)
Hip and thigh	45	366		2.18 (1.59–2.98)	1.73 (1.24–2.40)
Knee and lower leg	141	2582		0.94 (0.79–1.13)	0.83 (0.69–1.00)
Ankle and foot	153	2905		0.90 (0.75–1.06)	0.83 (0.70–0.99)
Multiple body regions or unspecified part of trunk, limb or body region	1	42		0.40 (0.05–2.91)	0.28 (0.04–2.06)
Other traumas
Effects of foreign body entering through natural orifice	48	1057		0.78 (0.58–1.05)	0.70 (0.52–0.94)
Burns, corrosions, and frostbites	22	338		1.12 (0.73–1.74)	1.01 (0.65–1.57)
Other/unspecified effects of external cause	8	75		1.83 (0.88–3.80)	1.58 (0.75–3.33)
Other injuries	105	681		2.80 (2.26–3.46)	2.48 (1.99–3.10)
Section 20: Rheumatological diseases
	Hospital contacts
Disease	Cases	Controls		OR (95% CI)	aOR (95% CI)
Infectious arthropathy	14	75		3.28 (1.85–5.80)	3.18 (1.76–5.74)
Inflammatory arthropathy	16	183		1.59 (0.95–2.66)	1.36 (0.80–2.33)
Arthrosis	17	429		0.72 (0.44–1.18)	0.73 (0.44–1.20)
Other joint disorders	39	1096		0.61 (0.44–0.85)	0.60 (0.43–0.83)
Systemic connective tissue disorders	6	54		1.98 (0.85–4.61)	1.81 (0.77–4.25)
Dorsopathy	85	1227		1.25 (1.00–1.56)	1.23 (0.98–1.55)
Disorder of muscle, synovium, and tendon	51	734		1.22 (0.91–1.62)	1.21 (0.90–1.62)
Disorders of bone density and structure	8	72		2.01 (0.97–4.20)	2.02 (0.97–4.24)
Other rheumatological diseases	75	1297		1.02 (0.81–1.30)	1.02 (0.80–1.29)
Section 21: Non-diabetic endocrine diseases
	Hospital contacts
Disease	Cases	Controls		OR (95% CI)	aOR (95% CI)
Thyroid disease	2	166		0.21 (0.05–0.87)	0.21 (0.05–0.84)
Obesity	8	207		0.69 (0.34–1.41)	0.64 (0.31–1.31)
Metabolic disorder	31	287		2.02 (1.39–2.95)	2.06 (1.41–3.01)
Other endocrine disorder	13	149		1.55 (0.87–2.73)	1.47 (0.83–2.61)
Section 22: Diabetes mellitus (DM)
	Hospital contacts
Disease	Cases	Controls		OR (95% CI)	aOR (95% CI)
DM insulin dependent	10	244		0.73 (0.39–1.38)	0.88 (0.45–1.74)
DM insulin independent	9	247		0.67 (0.34–1.31)	0.75 (0.38–1.51)
Unspecified DM	3	119		0.46 (0.15–1.45)	0.55 (0.16–1.85)
